# Supplementary material for: Electrostatic-induced ion-confined partitioning in graphene nanolaminate membrane for breaking anion–cation co-transport to enhance desalination
Source: Nat Commun. 2024 May 21;15:4324. doi: 10.1038/s41467-024-48681-8 (PMC11109394; doi:10.1038/s41467-024-48681-8)
Supplement: Supplementary file 3 — Source Data [file 41467_2024_48681_MOESM3_ESM.xlsx]

## Sheet: Fig. 2a
2 θ	Intensity
°	a.u.
	PVDF	GO_PVDF	rGO_PVDF	ArGO_PVDF	ArGO-PSSNa_PVDF
3	53	144	233	434	483
3.02	39	135	235	439	465
3.04	42	155	250	413	475
3.06	67	167	243	427	459
3.08	46	135	232	413	472
3.1	53	157	251	429	479
3.12	46	143	229	396	478
3.14	45	120	250	405	463
3.16	51	153	235	404	464
3.18	28	138	234	420	465
3.2	41	148	228	416	484
3.22	48	129	233	417	473
3.24	34	127	223	395	467
3.26	31	133	245	417	462
3.28	47	137	233	419	468
3.3	49	148	237	414	464
3.32	31	147	241	417	475
3.34	44	140	229	410	485
3.36	46	143	232	401	470
3.38	56	166	228	421	470
3.4	50	143	236	402	473
3.42	38	159	242	397	477
3.44	56	152	248	408	487
3.46	23	134	230	381	467
3.48	38	137	236	407	457
3.5	40	136	221	415	470
3.52	39	124	226	416	468
3.54	42	132	231	397	476
3.56	52	140	231	401	482
3.58	30	140	228	380	462
3.6	41	134	216	393	472
3.62	33	125	231	382	482
3.64	47	139	231	396	472
3.66	35	133	241	379	465
3.68	47	133	239	408	467
3.7	23	140	228	381	450
3.72	27	132	235	397	463
3.74	42	138	219	395	458
3.76	36	141	225	377	456
3.78	33	130	231	404	462
3.8	37	136	230	409	479
3.82	37	118	236	388	455
3.84	27	138	231	389	457
3.86	24	114	233	413	465
3.88	40	161	224	388	460
3.9	46	138	238	369	459
3.92	32	150	215	397	446
3.94	37	141	223	365	443
3.96	29	116	226	389	444
3.98	37	134	222	396	455
4	21	138	232	380	455
4.02	41	121	224	393	452
4.04	31	127	222	379	442
4.06	35	125	221	370	440
4.08	36	135	221	374	446
4.1	28	144	222	378	430
4.12	38	136	241	384	457
4.14	34	146	224	374	449
4.16	35	130	224	372	439
4.18	37	117	226	378	436
4.2	36	136	223	375	442
4.22	24	128	227	382	431
4.24	31	132	215	368	439
4.26	52	132	216	377	436
4.28	29	124	223	402	445
4.3	31	137	213	371	428
4.32	24	138	222	369	438
4.34	21	140	217	370	444
4.36	33	142	216	365	434
4.38	39	113	220	380	430
4.4	26	116	216	376	439
4.42	27	121	211	374	436
4.44	27	128	227	374	446
4.46	30	132	229	372	423
4.48	41	135	214	369	436
4.5	18	126	215	380	453
4.52	25	122	222	371	437
4.54	31	123	213	357	435
4.56	17	125	217	355	429
4.58	38	116	221	370	436
4.6	39	131	206	363	432
4.62	27	130	211	383	445
4.64	22	128	220	376	431
4.66	29	120	216	365	425
4.68	32	136	208	381	422
4.7	21	130	202	358	432
4.72	35	127	220	362	420
4.74	29	117	219	360	416
4.76	26	141	214	361	437
4.78	23	123	210	365	435
4.8	26	137	217	352	432
4.82	44	126	219	377	424
4.84	33	112	214	357	420
4.86	37	124	212	355	433
4.88	25	140	216	372	447
4.9	28	124	211	358	428
4.92	35	118	215	364	437
4.94	31	125	208	361	433
4.96	34	132	205	377	432
4.98	32	135	208	371	430
5	28	119	206	363	433
5.02	16	121	205	373	427
5.04	16	118	213	362	436
5.06	29	122	227	356	439
5.08	29	128	219	342	432
5.1	35	139	214	359	416
5.12	26	112	216	350	428
5.14	21	122	213	369	427
5.16	22	121	211	365	421
5.18	23	137	210	347	426
5.2	17	115	208	382	417
5.22	28	120	213	358	428
5.24	22	135	206	344	425
5.26	28	116	209	352	431
5.28	22	132	207	352	424
5.3	32	143	212	352	434
5.32	34	136	210	354	434
5.34	35	121	211	358	434
5.36	22	115	206	355	420
5.38	31	130	206	360	432
5.4	32	120	207	358	425
5.42	25	132	205	361	425
5.44	21	120	208	346	431
5.46	21	121	205	362	425
5.48	25	124	201	362	428
5.5	21	111	215	348	423
5.52	28	122	203	379	428
5.54	28	125	204	354	428
5.56	17	131	216	360	433
5.58	25	126	210	351	436
5.6	24	124	206	359	412
5.62	18	117	201	358	435
5.64	29	128	213	356	431
5.66	25	116	200	350	423
5.68	31	128	212	349	430
5.7	36	119	215	349	423
5.72	33	134	214	372	431
5.74	19	113	208	342	430
5.76	17	119	210	354	433
5.78	18	123	206	348	433
5.8	25	124	209	346	420
5.82	26	131	204	336	420
5.84	31	122	211	344	436
5.86	24	110	212	358	423
5.88	26	120	208	359	424
5.9	30	132	206	343	435
5.92	28	107	214	337	425
5.94	27	126	206	332	424
5.96	24	109	210	355	422
5.98	27	123	205	362	425
6	21	147	210	337	428
6.02	28	126	202	354	423
6.04	34	120	214	350	423
6.06	42	122	203	359	440
6.08	26	119	212	353	423
6.1	25	133	210	348	422
6.12	18	113	214	337	434
6.14	17	141	207	341	433
6.16	24	130	204	353	423
6.18	30	118	204	349	432
6.2	22	130	205	340	436
6.22	13	119	212	357	440
6.24	8	117	201	365	421
6.26	22	116	201	350	430
6.28	23	123	205	348	420
6.3	29	127	194	354	423
6.32	29	108	213	344	429
6.34	28	117	201	349	433
6.36	21	113	204	349	428
6.38	22	114	202	350	433
6.4	25	129	196	344	424
6.42	28	107	204	338	428
6.44	26	120	206	345	423
6.46	16	126	204	341	416
6.48	30	129	205	355	427
6.5	14	123	208	339	432
6.52	20	121	201	357	424
6.54	23	127	207	336	431
6.56	24	125	207	345	436
6.58	30	117	209	356	426
6.6	29	122	206	349	426
6.62	37	121	209	346	435
6.64	23	126	200	340	443
6.66	25	116	206	338	441
6.68	28	133	205	355	445
6.7	23	120	205	342	447
6.72	16	123	195	336	433
6.74	27	119	207	333	438
6.76	33	115	214	357	426
6.78	21	115	212	350	427
6.8	33	124	208	359	427
6.82	15	119	209	341	429
6.84	34	103	205	344	424
6.86	22	130	207	346	428
6.88	18	114	199	356	423
6.9	24	117	206	337	425
6.92	21	134	209	342	428
6.94	16	112	207	354	431
6.96	21	127	211	353	441
6.98	23	131	207	350	440
7	25	124	204	335	433
7.02	25	121	197	328	437
7.04	25	133	201	346	433
7.06	18	106	205	355	420
7.08	18	130	203	345	445
7.1	23	130	214	340	452
7.12	31	120	199	346	449
7.14	24	125	206	333	434
7.16	29	128	197	344	423
7.18	23	122	209	334	440
7.2	27	107	213	336	420
7.22	25	111	211	336	430
7.24	15	123	204	347	425
7.26	23	116	207	360	426
7.28	38	121	200	331	431
7.3	34	126	203	356	426
7.32	23	112	206	343	431
7.34	28	128	220	345	429
7.36	27	128	213	347	426
7.38	15	115	210	359	432
7.4	22	124	210	338	426
7.42	22	110	212	351	433
7.44	34	107	203	350	432
7.46	17	119	205	352	435
7.48	21	125	212	341	427
7.5	15	121	212	361	428
7.52	19	128	211	354	423
7.54	24	121	202	371	426
7.56	29	116	209	351	436
7.58	24	115	212	338	424
7.6	25	136	204	350	429
7.62	21	112	216	329	422
7.64	14	117	209	362	421
7.66	24	118	206	350	427
7.68	31	124	205	353	424
7.7	26	109	205	342	424
7.72	19	125	212	347	424
7.74	22	123	207	361	415
7.76	22	119	204	365	419
7.78	21	120	198	357	435
7.8	35	109	208	339	421
7.82	33	144	199	341	418
7.84	34	120	200	347	425
7.86	31	117	205	356	430
7.88	31	129	210	341	419
7.9	29	124	198	357	421
7.92	27	130	209	344	430
7.94	30	113	203	345	429
7.96	7	121	214	347	418
7.98	25	116	204	351	427
8	15	116	212	332	425
8.02	24	116	211	368	420
8.04	31	108	217	339	433
8.06	24	139	203	368	436
8.08	29	122	211	356	428
8.1	22	123	215	356	422
8.12	15	121	210	347	425
8.14	22	122	213	350	425
8.16	30	114	217	357	423
8.18	21	118	203	343	421
8.2	20	123	211	367	425
8.22	20	122	209	361	429
8.24	17	113	210	361	429
8.26	30	140	212	360	425
8.28	31	120	199	353	425
8.3	27	123	206	371	426
8.32	20	120	215	351	422
8.34	17	117	207	352	423
8.36	27	129	202	352	422
8.38	21	111	209	353	434
8.4	19	127	212	340	427
8.42	18	120	215	352	422
8.44	26	127	204	355	418
8.46	25	117	204	352	428
8.48	29	131	216	354	423
8.5	22	124	211	344	420
8.52	34	125	206	346	426
8.54	31	123	207	350	426
8.56	25	124	205	346	427
8.58	19	125	210	373	426
8.6	11	142	210	339	438
8.62	22	137	208	349	419
8.64	25	112	216	362	431
8.66	25	137	205	351	416
8.68	29	118	197	353	424
8.7	26	118	207	349	433
8.72	37	134	206	365	425
8.74	22	121	215	354	425
8.76	30	128	210	351	419
8.78	25	155	206	332	424
8.8	22	109	213	343	419
8.82	26	128	213	349	413
8.84	22	126	208	358	418
8.86	23	121	204	347	430
8.88	24	128	210	350	416
8.9	19	128	226	349	421
8.92	17	122	211	346	418
8.94	30	139	214	347	422
8.96	35	134	215	356	424
8.98	31	140	207	345	413
9	37	143	213	364	427
9.02	16	134	210	350	426
9.04	23	131	211	358	427
9.06	28	132	204	341	415
9.08	16	132	204	366	427
9.1	16	147	216	353	422
9.12	32	124	216	333	420
9.14	27	145	206	349	415
9.16	25	113	205	347	425
9.18	18	133	214	358	423
9.2	30	133	203	356	427
9.22	32	140	215	336	421
9.24	30	125	213	359	419
9.26	28	128	210	354	418
9.28	13	149	212	352	422
9.3	20	127	204	343	425
9.32	33	127	210	359	425
9.34	31	131	212	350	414
9.36	24	124	209	348	420
9.38	21	134	208	337	425
9.4	17	124	209	341	430
9.42	30	139	206	357	419
9.44	12	137	211	350	430
9.46	23	140	219	355	425
9.48	35	133	207	359	428
9.5	17	151	212	341	426
9.52	28	147	211	350	421
9.54	27	136	206	369	418
9.56	21	135	205	342	416
9.58	30	126	217	339	417
9.6	24	118	213	361	426
9.62	24	139	211	356	408
9.64	20	122	212	354	425
9.66	8	120	202	338	425
9.68	30	125	218	361	413
9.7	23	128	209	353	427
9.72	24	124	215	360	425
9.74	22	141	215	351	422
9.76	22	138	216	343	421
9.78	33	129	218	339	423
9.8	27	125	212	334	422
9.82	24	147	208	356	418
9.84	19	121	222	354	414
9.86	29	127	206	356	422
9.88	22	121	212	359	416
9.9	20	125	211	329	424
9.92	17	129	207	356	416
9.94	24	152	223	356	419
9.96	33	144	208	347	423
9.98	24	133	208	342	412
10	36	136	212	332	415
10.02	26	126	210	348	418
10.04	28	117	205	342	421
10.06	20	121	206	346	417
10.08	19	124	208	349	417
10.1	21	125	208	348	428
10.12	34	129	203	351	427
10.14	32	127	213	352	419
10.16	30	124	209	345	420
10.18	22	140	206	339	430
10.2	33	127	218	354	424
10.22	22	120	214	340	421
10.24	29	132	210	352	425
10.26	24	122	213	352	435
10.28	22	134	211	341	422
10.3	30	121	215	344	418
10.32	19	135	206	365	421
10.34	25	118	209	341	419
10.36	30	113	205	341	416
10.38	24	128	212	350	419
10.4	7	127	211	348	436
10.42	25	116	205	342	416
10.44	28	139	213	353	425
10.46	37	117	213	348	418
10.48	21	129	209	343	418
10.5	31	133	211	350	427
10.52	20	130	218	351	417
10.54	36	104	210	348	414
10.56	25	119	210	347	427
10.58	24	131	203	347	419
10.6	23	125	203	347	421
10.62	33	120	206	352	411
10.64	20	123	210	358	418
10.66	20	128	211	343	434
10.68	28	143	208	350	432
10.7	16	120	207	358	424
10.72	35	134	208	332	429
10.74	22	123	202	349	420
10.76	27	136	204	343	428
10.78	28	122	205	353	415
10.8	27	108	216	331	430
10.82	24	126	211	339	418
10.84	24	120	205	344	424
10.86	22	130	202	350	423
10.88	25	138	218	342	426
10.9	37	116	213	349	417
10.92	22	123	211	325	427
10.94	25	116	224	351	417
10.96	22	128	207	353	415
10.98	28	129	203	345	422
11	27	112	212	336	429
11.02	32	114	211	341	425
11.04	39	127	204	339	419
11.06	22	123	207	347	428
11.08	30	129	206	342	428
11.1	25	114	205	337	412
11.12	28	120	213	343	422
11.14	23	118	212	336	417
11.16	19	131	201	349	423
11.18	14	125	211	336	422
11.2	20	143	208	341	419
11.22	18	122	207	346	420
11.24	26	131	204	341	413
11.26	27	112	205	353	421
11.28	21	127	206	346	414
11.3	29	136	205	344	423
11.32	29	137	208	349	415
11.34	29	120	209	349	425
11.36	22	117	204	334	412
11.38	26	126	202	337	415
11.4	31	118	206	342	412
11.42	21	121	206	342	418
11.44	41	117	209	330	422
11.46	26	119	203	335	421
11.48	24	120	206	347	425
11.5	21	114	211	343	421
11.52	16	118	229	349	431
11.54	32	109	208	342	417
11.56	27	127	206	345	425
11.58	14	121	213	331	428
11.6	25	117	205	360	427
11.62	28	117	204	352	427
11.64	14	119	216	343	426
11.66	31	118	216	344	417
11.68	29	133	208	332	417
11.7	26	114	208	351	423
11.72	24	118	200	346	419
11.74	19	122	199	349	416
11.76	28	129	202	345	431
11.78	25	123	207	331	432
11.8	42	123	208	331	425
11.82	30	121	209	338	420
11.84	26	125	207	337	438
11.86	18	125	208	340	419
11.88	26	119	207	330	428
11.9	37	105	201	336	431
11.92	20	118	213	334	427
11.94	34	115	208	331	425
11.96	30	125	202	332	417
11.98	23	114	198	332	417
12	25	128	208	335	426
12.02	35	123	209	344	430
12.04	29	122	209	331	417
12.06	14	103	205	333	417
12.08	24	118	212	344	434
12.1	18	126	206	343	423
12.12	23	125	209	337	432
12.14	20	124	212	335	436
12.16	34	119	214	340	430
12.18	31	136	204	340	426
12.2	30	108	209	335	420
12.22	30	124	203	339	420
12.24	37	122	209	331	425
12.26	39	126	202	334	418
12.28	18	119	207	340	439
12.3	20	115	217	323	423
12.32	30	122	212	349	420
12.34	28	117	217	349	419
12.36	25	129	209	340	424
12.38	27	130	205	342	424
12.4	18	120	206	341	431
12.42	45	126	207	341	433
12.44	24	126	206	332	430
12.46	25	124	217	342	427
12.48	31	110	200	332	422
12.5	28	129	209	336	431
12.52	28	122	212	332	424
12.54	22	127	223	330	428
12.56	26	116	204	332	424
12.58	19	108	206	331	423
12.6	44	138	210	326	428
12.62	29	114	213	321	416
12.64	30	148	211	338	416
12.66	37	131	206	337	428
12.68	34	125	209	329	423
12.7	31	119	207	315	443
12.72	32	125	209	339	445
12.74	14	128	210	350	436
12.76	28	136	211	327	430
12.78	35	113	210	331	420
12.8	20	124	205	343	425
12.82	24	133	206	340	428
12.84	31	118	216	351	419
12.86	19	117	201	326	441
12.88	26	133	208	342	435
12.9	34	126	205	322	436
12.92	33	123	219	319	423
12.94	48	118	216	328	433
12.96	21	139	214	320	439
12.98	29	130	208	342	430
13	29	132	213	341	432
13.02	27	116	210	329	429
13.04	25	126	210	323	429
13.06	37	123	207	330	443
13.08	30	115	206	320	421
13.1	35	123	211	332	429
13.12	19	133	219	345	440
13.14	37	120	217	331	416
13.16	26	118	209	330	424
13.18	35	134	221	326	436
13.2	25	125	205	325	416
13.22	20	118	216	328	431
13.24	24	142	214	324	424
13.26	27	138	213	328	432
13.28	26	120	205	326	429
13.3	37	138	212	328	433
13.32	22	132	214	332	441
13.34	31	128	211	322	431
13.36	32	139	212	332	435
13.38	40	120	218	318	436
13.4	35	136	201	328	432
13.42	10	134	220	331	427
13.44	35	144	208	336	442
13.46	29	130	219	325	434
13.48	32	116	210	324	443
13.5	32	118	230	332	427
13.52	32	123	214	335	443
13.54	34	115	220	330	447
13.56	25	115	217	325	443
13.58	37	127	209	335	433
13.6	39	127	213	329	438
13.62	41	132	212	317	435
13.64	22	121	210	344	435
13.66	37	125	214	330	423
13.68	44	132	210	333	437
13.7	46	131	211	319	431
13.72	36	137	200	322	433
13.74	31	116	207	329	432
13.76	25	126	216	335	434
13.78	30	124	210	330	437
13.8	35	118	206	336	437
13.82	15	144	218	331	441
13.84	32	127	222	319	426
13.86	34	129	204	322	443
13.88	36	150	217	339	427
13.9	27	125	213	335	435
13.92	44	132	220	320	447
13.94	29	130	217	326	433
13.96	19	110	204	342	435
13.98	27	127	214	340	447
14	33	131	215	322	444
14.02	46	136	215	322	440
14.04	25	135	223	330	429
14.06	37	121	214	332	431
14.08	41	133	211	336	438
14.1	36	125	227	324	449
14.12	32	132	209	324	449
14.14	47	138	214	319	437
14.16	42	127	204	325	452
14.18	41	137	217	338	454
14.2	31	126	209	321	448
14.22	34	131	215	341	442
14.24	36	146	216	333	445
14.26	26	125	218	339	444
14.28	27	154	210	331	443
14.3	37	136	210	335	437
14.32	40	129	217	338	447
14.34	29	133	219	334	432
14.36	46	122	210	336	440
14.38	45	125	211	334	463
14.4	31	142	211	321	451
14.42	25	122	210	338	448
14.44	38	130	213	337	456
14.46	31	134	217	317	429
14.48	31	133	215	318	451
14.5	38	138	210	329	442
14.52	25	135	220	335	439
14.54	45	137	228	319	459
14.56	37	134	227	337	450
14.58	32	136	223	325	458
14.6	32	150	213	331	455
14.62	43	146	224	330	451
14.64	46	126	230	326	438
14.66	56	136	220	332	434
14.68	48	135	222	338	448
14.7	27	150	216	324	442
14.72	38	119	224	341	441
14.74	44	148	217	333	452
14.76	40	122	221	320	454
14.78	46	133	222	327	449
14.8	38	128	218	323	451
14.82	40	136	227	336	451
14.84	24	140	226	337	450
14.86	29	146	215	333	448
14.88	39	133	229	336	449
14.9	47	134	227	326	466
14.92	36	137	230	334	449
14.94	56	151	217	332	456
14.96	49	162	221	338	460
14.98	40	162	219	321	464
15	38	134	217	328	450
15.02	44	148	220	319	451
15.04	38	138	229	334	451
15.06	53	132	225	338	462
15.08	46	132	221	344	444
15.1	40	148	228	326	451
15.12	53	149	243	334	446
15.14	29	125	210	325	460
15.16	38	138	223	334	440
15.18	44	120	214	336	464
15.2	52	147	212	323	459
15.22	31	139	215	329	442
15.24	38	145	222	338	455
15.26	51	152	218	334	455
15.28	55	143	237	322	463
15.3	43	146	223	337	466
15.32	34	140	222	333	465
15.34	40	136	229	339	452
15.36	29	144	213	330	451
15.38	47	164	224	328	460
15.4	53	146	229	334	475
15.42	39	151	229	332	455
15.44	35	143	229	341	468
15.46	48	150	230	331	456
15.48	59	155	220	338	452
15.5	43	138	217	334	467
15.52	42	159	223	339	449
15.54	39	133	232	330	474
15.56	54	133	222	339	463
15.58	47	141	224	348	455
15.6	54	150	236	331	466
15.62	61	144	225	332	459
15.64	47	150	224	327	464
15.66	52	142	233	339	470
15.68	45	155	229	327	476
15.7	50	142	235	320	454
15.72	50	136	220	330	460
15.74	45	137	240	338	466
15.76	54	144	222	328	480
15.78	43	145	233	321	474
15.8	57	142	223	319	470
15.82	60	140	234	335	470
15.84	53	174	224	333	462
15.86	62	160	221	340	467
15.88	46	147	235	345	472
15.9	53	151	246	344	470
15.92	55	147	230	350	474
15.94	47	155	225	335	458
15.96	60	160	252	334	450
15.98	53	162	230	333	474
16	45	166	222	340	477
16.02	49	146	233	339	490
16.04	53	165	230	333	471
16.06	69	149	228	347	469
16.08	57	170	227	354	466
16.1	59	167	229	344	478
16.12	58	160	228	338	466
16.14	72	133	240	340	477
16.16	46	144	227	339	483
16.18	74	145	232	335	479
16.2	49	158	235	334	481
16.22	53	165	236	342	488
16.24	59	142	230	334	476
16.26	63	180	248	340	453
16.28	65	178	239	329	470
16.3	56	179	241	334	489
16.32	69	145	242	357	460
16.34	42	157	238	351	470
16.36	54	164	238	352	497
16.38	56	138	240	349	491
16.4	72	153	238	330	503
16.42	72	156	243	348	478
16.44	56	172	220	325	483
16.46	72	136	237	347	469
16.48	68	175	245	344	481
16.5	65	168	250	350	473
16.52	74	151	236	336	469
16.54	72	152	227	336	487
16.56	72	154	235	348	476
16.58	67	175	236	332	486
16.6	78	178	241	343	488
16.62	68	164	250	355	466
16.64	58	140	254	326	489
16.66	78	156	253	347	495
16.68	56	182	237	343	496
16.7	52	195	227	357	495
16.72	71	174	253	348	480
16.74	79	159	240	355	488
16.76	68	152	230	347	506
16.78	59	171	252	336	490
16.8	61	182	244	363	486
16.82	62	174	232	348	481
16.84	67	186	254	341	494
16.86	94	171	237	346	479
16.88	68	179	259	343	475
16.9	69	179	249	342	487
16.92	81	168	248	354	471
16.94	81	175	249	348	503
16.96	60	198	261	354	483
16.98	88	160	245	363	488
17	93	177	249	364	489
17.02	81	162	262	340	483
17.04	79	170	250	354	494
17.06	55	175	258	337	493
17.08	84	193	237	332	510
17.1	83	167	228	350	501
17.12	52	185	231	349	489
17.14	83	182	255	365	500
17.16	106	161	256	347	520
17.18	84	177	256	361	503
17.2	91	193	252	368	503
17.22	65	181	263	365	511
17.24	76	193	266	360	489
17.26	97	180	253	357	505
17.28	90	182	249	364	515
17.3	92	138	241	370	496
17.32	89	197	243	361	496
17.34	102	210	261	374	506
17.36	122	206	247	351	506
17.38	100	191	243	368	505
17.4	79	210	252	354	499
17.42	91	199	259	354	500
17.44	111	192	281	352	520
17.46	97	186	252	366	511
17.48	106	197	253	367	494
17.5	127	225	248	358	543
17.52	89	230	280	363	496
17.54	136	182	262	370	516
17.56	106	240	271	381	525
17.58	113	188	249	393	537
17.6	106	218	263	381	519
17.62	126	207	273	372	521
17.64	120	251	248	375	515
17.66	126	255	273	378	535
17.68	137	227	271	375	534
17.7	137	215	253	367	525
17.72	121	238	265	382	507
17.74	132	239	255	363	507
17.76	144	217	277	373	543
17.78	135	212	273	381	533
17.8	102	230	282	394	513
17.82	161	237	266	369	513
17.84	119	233	281	367	548
17.86	117	218	250	362	490
17.88	116	201	278	370	544
17.9	90	189	273	378	531
17.92	114	217	286	363	505
17.94	96	197	275	371	517
17.96	95	188	273	377	517
17.98	110	193	284	374	524
18	92	214	278	363	526
18.02	91	182	275	366	518
18.04	90	186	267	357	515
18.06	105	185	277	370	531
18.08	108	203	267	373	518
18.1	78	208	296	360	514
18.12	94	208	264	364	507
18.14	85	206	262	383	523
18.16	122	175	280	379	529
18.18	92	185	284	361	530
18.2	111	237	273	353	512
18.22	114	217	271	374	531
18.24	143	244	271	389	527
18.26	149	236	281	373	563
18.28	131	265	264	388	527
18.3	157	269	281	376	521
18.32	145	239	298	392	538
18.34	158	252	256	381	547
18.36	155	228	290	387	533
18.38	139	255	275	378	542
18.4	157	227	267	405	524
18.42	140	230	283	362	555
18.44	116	198	281	382	518
18.46	108	235	273	372	522
18.48	111	202	279	387	535
18.5	103	185	275	400	550
18.52	106	175	295	367	533
18.54	89	201	285	381	517
18.56	95	186	295	375	536
18.58	68	204	298	384	546
18.6	87	178	292	364	506
18.62	72	184	281	370	528
18.64	99	178	280	373	515
18.66	114	185	282	375	501
18.68	85	209	299	367	549
18.7	80	188	276	362	509
18.72	87	198	288	384	509
18.74	118	185	279	382	494
18.76	108	195	291	358	519
18.78	77	185	281	363	513
18.8	90	189	284	362	488
18.82	58	203	288	368	493
18.84	93	173	275	384	500
18.86	95	207	278	372	503
18.88	101	178	265	357	510
18.9	89	209	263	376	513
18.92	87	152	282	376	512
18.94	104	162	274	372	509
18.96	71	177	299	364	507
18.98	88	204	268	374	500
19	89	174	263	394	510
19.02	82	178	257	362	508
19.04	93	173	280	367	520
19.06	109	222	271	370	496
19.08	89	205	273	364	495
19.1	92	188	259	367	533
19.12	103	194	278	357	516
19.14	88	212	270	354	512
19.16	103	188	267	384	493
19.18	87	176	277	369	520
19.2	92	202	261	366	495
19.22	92	216	269	366	492
19.24	84	203	284	381	507
19.26	73	150	283	368	486
19.28	74	207	271	367	495
19.3	100	209	274	361	503
19.32	121	217	278	379	524
19.34	86	192	285	380	508
19.36	109	209	282	370	519
19.38	114	188	265	373	519
19.4	100	166	265	364	497
19.42	84	179	270	376	504
19.44	122	168	270	374	505
19.46	91	189	271	386	522
19.48	115	197	283	367	516
19.5	115	186	271	379	499
19.52	108	208	272	390	514
19.54	107	182	283	375	503
19.56	92	231	264	382	502
19.58	118	200	264	362	509
19.6	115	237	274	386	507
19.62	121	201	287	380	522
19.64	133	215	274	392	530
19.66	129	235	290	394	552
19.68	140	269	292	385	529
19.7	147	232	270	401	534
19.72	164	234	280	422	516
19.74	153	281	289	395	550
19.76	222	259	294	421	548
19.78	226	288	288	423	549
19.8	186	314	289	433	562
19.82	220	329	287	424	582
19.84	224	314	272	436	578
19.86	256	334	297	448	574
19.88	257	313	287	427	581
19.9	261	357	312	420	600
19.92	229	312	311	436	592
19.94	239	356	316	424	574
19.96	234	339	327	448	560
19.98	223	349	331	441	598
20	218	352	346	436	582
20.02	201	329	313	403	598
20.04	224	289	354	444	556
20.06	187	270	352	442	575
20.08	172	274	332	422	576
20.1	155	248	337	427	559
20.12	148	234	342	432	561
20.14	134	251	337	427	576
20.16	149	205	354	444	586
20.18	155	209	369	459	551
20.2	123	195	347	437	543
20.22	109	237	343	433	560
20.24	149	205	337	427	563
20.26	139	218	339	429	540
20.28	96	210	322	412	543
20.3	117	195	333	423	566
20.32	129	189	334	424	536
20.34	112	206	332	422	537
20.36	119	228	315	405	547
20.38	125	208	323	413	530
20.4	105	239	317	407	520
20.42	138	184	323	413	518
20.44	116	217	330	420	512
20.46	104	203	302	392	496
20.48	128	221	355	445	529
20.5	127	217	319	409	533
20.52	99	189	314	404	524
20.54	110	202	302	392	506
20.56	91	209	307	397	506
20.58	99	194	316	406	507
20.6	119	212	295	385	522
20.62	109	228	301	391	523
20.64	139	198	316	406	500
20.66	91	207	326	416	515
20.68	93	188	302	392	532
20.7	90	196	293	383	508
20.72	103	175	307	397	503
20.74	108	182	300	390	497
20.76	97	200	305	395	502
20.78	103	199	284	374	490
20.8	92	206	285	375	495
20.82	81	178	290	380	512
20.84	90	186	303	393	500
20.86	108	172	289	379	519
20.88	101	205	286	376	494
20.9	88	167	276	366	493
20.92	106	191	272	362	503
20.94	78	191	294	384	500
20.96	75	164	288	378	494
20.98	82	166	297	387	505
21	76	178	296	386	490
21.02	114	175	282	372	482
21.04	69	187	294	384	490
21.06	80	164	276	366	498
21.08	55	159	292	382	490
21.1	73	138	287	377	483
21.12	84	156	280	370	497
21.14	70	160	269	359	468
21.16	82	177	286	376	468
21.18	73	162	260	350	471
21.2	76	176	272	362	489
21.22	68	160	274	364	497
21.24	54	151	284	374	494
21.26	84	162	277	367	477
21.28	61	153	277	367	498
21.3	72	171	269	359	489
21.32	54	147	277	367	475
21.34	50	168	283	373	494
21.36	65	176	296	386	477
21.38	63	144	269	359	469
21.4	60	162	277	367	462
21.42	71	174	260	350	461
21.44	52	147	273	363	480
21.46	72	151	280	370	463
21.48	75	148	275	365	481
21.5	55	163	273	363	458
21.52	57	171	247	337	472
21.54	44	153	268	358	464
21.56	57	153	257	347	464
21.58	52	149	268	358	470
21.6	61	161	247	337	470
21.62	59	152	255	345	475
21.64	44	171	254	344	482
21.66	62	160	246	336	480
21.68	60	148	240	330	466
21.7	48	147	259	349	476
21.72	41	162	270	360	484
21.74	49	130	258	348	470
21.76	44	157	264	354	463
21.78	48	148	258	348	463
21.8	48	148	258	348	457
21.82	73	145	278	368	474
21.84	81	156	264	354	474
21.86	60	141	253	343	462
21.88	46	155	259	349	463
21.9	78	139	259	349	449
21.92	32	171	245	335	464
21.94	47	150	255	345	448
21.96	41	163	247	337	468
21.98	59	153	257	347	466
22	43	149	254	344	456
22.02	48	144	258	348	479
22.04	56	151	263	353	471
22.06	55	135	248	338	464
22.08	53	156	251	341	456
22.1	50	122	257	347	465
22.12	55	154	260	350	468
22.14	41	159	259	349	458
22.16	51	140	253	343	474
22.18	49	146	242	332	468
22.2	35	154	248	338	468
22.22	54	157	242	332	456
22.24	59	133	268	358	449
22.26	46	155	243	333	470
22.28	54	132	254	344	463
22.3	42	165	250	340	465
22.32	53	149	256	346	479
22.34	47	164	250	340	445
22.36	61	150	265	355	469
22.38	43	140	252	342	476
22.4	33	129	247	337	474
22.42	53	135	251	341	445
22.44	41	143	257	347	451
22.46	48	130	247	337	453
22.48	40	138	242	332	469
22.5	52	136	254	344	454
22.52	47	137	262	352	446
22.54	33	155	242	332	457
22.56	41	157	265	355	460
22.58	34	139	242	332	467
22.6	46	156	247	337	446
22.62	45	157	248	338	461
22.64	50	124	231	321	460
22.66	60	149	249	339	469
22.68	46	157	256	346	467
22.7	44	152	252	342	450
22.72	49	127	255	345	454
22.74	47	135	265	355	455
22.76	60	146	260	350	463
22.78	49	132	231	321	462
22.8	41	145	246	336	456
22.82	34	139	241	331	458
22.84	52	150	252	342	459
22.86	55	145	258	348	453
22.88	50	145	255	345	458
22.9	40	142	248	338	473
22.92	44	140	245	335	475
22.94	40	164	244	334	448
22.96	45	138	253	343	452
22.98	53	132	252	342	455
23	43	136	238	328	465
23.02	48	137	255	345	448
23.04	40	131	262	352	453
23.06	33	142	252	342	451
23.08	46	136	252	342	462
23.1	40	150	246	336	453
23.12	43	181	260	350	460
23.14	43	131	247	337	454
23.16	53	157	253	343	438
23.18	39	141	260	350	444
23.2	41	130	261	351	461
23.22	33	153	258	348	459
23.24	56	148	260	350	465
23.26	39	146	247	337	456
23.28	39	142	240	330	447
23.3	34	147	263	353	457
23.32	42	144	253	343	474
23.34	50	145	240	330	464
23.36	38	123	240	330	453
23.38	49	143	247	337	446
23.4	47	147	249	339	441
23.42	39	139	246	336	460
23.44	36	131	252	342	452
23.46	31	121	248	338	449
23.48	36	135	237	327	460
23.5	49	136	250	340	457
23.52	44	153	245	335	457
23.54	47	140	267	357	454
23.56	32	137	251	341	450
23.58	32	142	245	335	448
23.6	35	149	266	356	452
23.62	44	125	241	331	449
23.64	37	147	248	338	451
23.66	51	140	259	349	459
23.68	44	140	250	340	449
23.7	52	152	247	337	446
23.72	44	129	249	339	464
23.74	52	125	245	335	445
23.76	35	125	245	335	460
23.78	36	134	247	337	433
23.8	53	140	227	317	445
23.82	32	129	257	347	443
23.84	36	136	250	340	456
23.86	50	147	243	333	446
23.88	28	142	252	342	457
23.9	40	161	246	336	461
23.92	40	147	255	345	448
23.94	33	142	256	346	452
23.96	45	150	262	352	453
23.98	45	126	248	338	448
24	37	145	259	349	442
24.02	31	133	237	327	450
24.04	33	133	257	347	438
24.06	40	127	234	324	451
24.08	33	155	245	335	442
24.1	39	125	254	344	459
24.12	35	131	251	341	440
24.14	48	141	245	335	453
24.16	37	132	240	330	443
24.18	40	131	238	328	452
24.2	37	135	257	347	442
24.22	36	144	247	337	446
24.24	38	135	257	347	453
24.26	43	146	261	351	447
24.28	37	139	254	344	467
24.3	36	141	248	338	436
24.32	43	131	250	340	454
24.34	32	167	240	330	451
24.36	30	139	233	323	454
24.38	46	138	246	336	445
24.4	41	146	245	335	443
24.42	37	122	237	327	450
24.44	35	125	240	330	448
24.46	49	135	244	334	447
24.48	36	133	242	332	446
24.5	30	142	245	335	438
24.52	41	158	254	344	440
24.54	53	146	255	345	438
24.56	26	130	252	342	453
24.58	32	122	258	348	441
24.6	48	152	243	333	434
24.62	34	138	233	323	443
24.64	47	145	257	347	444
24.66	41	129	252	342	432
24.68	42	125	232	322	443
24.7	32	134	249	339	435
24.72	41	132	261	351	439
24.74	30	126	259	349	454
24.76	28	129	236	326	447
24.78	47	141	238	328	453
24.8	45	143	248	338	453
24.82	52	131	241	331	440
24.84	44	147	248	338	451
24.86	52	142	247	337	448
24.88	33	128	241	331	453
24.9	40	149	243	333	449
24.92	25	134	245	335	467
24.94	45	146	246	336	440
24.96	36	128	239	329	440
24.98	51	132	259	349	445
25	34	147	256	346	443
25.02	39	150	243	333	430
25.04	35	146	244	334	437
25.06	39	118	248	338	451
25.08	41	149	240	330	452
25.1	41	135	260	350	430
25.12	44	132	256	346	448
25.14	33	143	255	345	454
25.16	48	124	250	340	450
25.18	28	144	263	353	437
25.2	39	131	234	324	442
25.22	35	140	241	331	447
25.24	45	161	241	331	452
25.26	36	158	240	330	442
25.28	34	141	251	341	451
25.3	40	155	234	324	451
25.32	47	128	252	342	443
25.34	51	129	245	335	444
25.36	31	139	239	329	454
25.38	35	143	235	325	455
25.4	44	142	252	342	446
25.42	46	149	237	327	438
25.44	34	145	238	328	443
25.46	31	137	257	347	462
25.48	59	121	249	339	439
25.5	53	140	256	346	449
25.52	39	154	247	337	452
25.54	36	144	255	345	453
25.56	32	132	244	334	443
25.58	40	136	244	334	442
25.6	51	136	243	333	454
25.62	46	141	250	340	460
25.64	62	152	245	335	440
25.66	34	124	263	353	446
25.68	37	138	262	352	455
25.7	49	151	242	332	446
25.72	49	151	253	343	441
25.74	50	140	250	340	450
25.76	31	132	247	337	446
25.78	51	120	247	337	443
25.8	42	152	252	342	454
25.82	33	152	250	340	447
25.84	48	139	248	338	446
25.86	36	149	261	351	446
25.88	34	137	239	329	451
25.9	43	151	244	334	457
25.92	39	157	246	336	446
25.94	40	141	249	339	457
25.96	46	142	246	336	445
25.98	52	144	250	340	437
26	39	136	249	339	448
26.02	37	134	252	342	446
26.04	44	136	249	339	448
26.06	35	138	255	345	451
26.08	60	160	259	349	453
26.1	46	152	263	353	436
26.12	30	163	268	358	453
26.14	54	156	262	352	442
26.16	49	147	266	356	455
26.18	61	158	253	343	463
26.2	53	130	258	348	434
26.22	59	156	267	357	455
26.24	43	142	264	354	436
26.26	54	141	268	358	452
26.28	38	134	253	343	453
26.3	54	170	252	342	457
26.32	62	158	253	343	467
26.34	54	152	258	348	454
26.36	74	164	252	342	472
26.38	54	161	241	331	444
26.4	48	157	265	355	468
26.42	63	148	238	328	454
26.44	77	161	247	337	460
26.46	55	156	250	340	465
26.48	39	179	236	326	465
26.5	81	162	252	342	448
26.52	58	143	251	341	458
26.54	49	161	261	351	448
26.56	70	159	259	349	456
26.58	59	163	270	360	458
26.6	49	148	251	341	458
26.62	44	152	278	368	461
26.64	45	153	263	353	462
26.66	60	162	278	368	452
26.68	62	143	264	354	468
26.7	48	160	273	363	442
26.72	81	156	260	350	462
26.74	68	141	246	336	442
26.76	69	168	265	355	457
26.78	34	159	266	356	476
26.8	64	169	250	340	450
26.82	57	158	272	362	462
26.84	39	167	261	351	464
26.86	60	178	258	348	446
26.88	62	126	260	350	449
26.9	61	163	259	349	443
26.92	51	142	259	349	453
26.94	60	159	261	351	457
26.96	61	165	257	347	458
26.98	50	140	258	348	448
27	51	141	271	361	443
27.02	45	138	263	353	452
27.04	34	151	257	347	446
27.06	51	155	271	361	458
27.08	71	154	257	347	469
27.1	57	147	261	351	450
27.12	48	179	258	348	453
27.14	54	136	252	342	460
27.16	66	134	277	367	446
27.18	50	157	249	339	452
27.2	49	138	262	352	447
27.22	46	149	240	330	440
27.24	40	139	279	369	444
27.26	43	140	259	349	457
27.28	44	133	257	347	441
27.3	33	131	247	337	452
27.32	35	153	246	336	458
27.34	24	132	277	367	453
27.36	48	134	252	342	432
27.38	22	161	243	333	442
27.4	56	143	266	356	445
27.42	31	129	252	342	457
27.44	37	152	254	344	450
27.46	47	136	249	339	460
27.48	46	153	254	344	457
27.5	43	129	250	340	449
27.52	46	131	245	335	452
27.54	39	141	249	339	447
27.56	60	161	250	340	443
27.58	48	148	258	348	450
27.6	39	139	254	344	450
27.62	45	147	249	339	453
27.64	41	157	271	361	444
27.66	37	163	244	334	448
27.68	45	137	252	342	449
27.7	43	159	244	334	440
27.72	65	150	240	330	435
27.74	38	146	268	358	450
27.76	38	148	249	339	439
27.78	60	141	258	348	443
27.8	43	142	254	344	441
27.82	42	127	248	338	445
27.84	43	138	255	345	450
27.86	42	130	234	324	438
27.88	43	136	250	340	444
27.9	49	149	241	331	443
27.92	47	145	245	335	436
27.94	35	133	256	346	448
27.96	49	137	251	341	451
27.98	32	140	261	351	448
28	40	155	252	342	450
28.02	37	123	257	347	430
28.04	33	151	251	341	434
28.06	44	130	258	348	442
28.08	36	141	255	345	436
28.1	46	137	241	331	441
28.12	45	137	241	331	450
28.14	36	139	261	351	444
28.16	45	126	238	328	436
28.18	24	154	237	327	442
28.2	27	134	258	348	431
28.22	42	129	251	341	446
28.24	48	132	245	335	439
28.26	36	147	244	334	434
28.28	26	134	240	330	451
28.3	32	150	250	340	438
28.32	31	139	241	331	442
28.34	30	125	241	331	441
28.36	46	126	247	337	432
28.38	33	143	261	351	441
28.4	40	114	250	340	442
28.42	46	126	242	332	430
28.44	29	135	256	346	429
28.46	14	141	253	343	434
28.48	30	121	236	326	446
28.5	30	138	237	327	440
28.52	37	135	238	328	432
28.54	30	118	250	340	432
28.56	31	144	248	338	436
28.58	27	137	251	341	437
28.6	24	119	239	329	435
28.62	33	137	236	326	427
28.64	38	122	252	342	433
28.66	30	136	227	317	435
28.68	44	133	247	337	428
28.7	29	128	245	335	436
28.72	39	124	245	335	434
28.74	21	142	241	331	435
28.76	38	134	247	337	427
28.78	36	120	253	343	434
28.8	21	139	252	342	425
28.82	37	131	243	333	441
28.84	26	138	240	330	448
28.86	31	146	230	320	424
28.88	24	135	245	335	443
28.9	25	123	234	324	438
28.92	39	135	239	329	431
28.94	37	133	237	327	445
28.96	20	134	241	331	434
28.98	34	118	248	338	439
29	28	118	234	324	419
29.02	35	137	239	329	438
29.04	22	113	232	322	426
29.06	32	128	238	328	422
29.08	26	128	238	328	423
29.1	31	139	238	328	429
29.12	30	142	238	328	441
29.14	41	114	231	321	433
29.16	33	118	246	336	425
29.18	14	121	237	327	436
29.2	32	128	248	338	431
29.22	30	143	230	320	435
29.24	35	132	233	323	425
29.26	20	118	253	343	420
29.28	34	128	233	323	432
29.3	11	140	239	329	422
29.32	37	134	249	339	431
29.34	18	125	258	348	426
29.36	38	132	238	328	440
29.38	29	132	242	332	422
29.4	15	118	241	331	428
29.42	35	132	232	322	440
29.44	37	128	238	328	433
29.46	38	121	248	338	431
29.48	28	137	242	332	439
29.5	25	128	249	339	430
29.52	32	131	217	307	427
29.54	27	120	241	331	428
29.56	26	125	243	333	420
29.58	41	132	243	333	427
29.6	30	128	247	337	431
29.62	33	134	233	323	438
29.64	29	117	235	325	429
29.66	32	112	229	319	434
29.68	30	118	232	322	430
29.7	21	125	235	325	423
29.72	14	131	238	328	426
29.74	26	132	237	327	425
29.76	26	136	227	317	439
29.78	26	123	234	324	423
29.8	28	119	227	317	434
29.82	31	140	243	333	433
29.84	29	125	243	333	430
29.86	36	131	229	319	426
29.88	25	122	243	333	428
29.9	42	115	238	328	431
29.92	28	114	238	328	432
29.94	11	128	231	321	429
29.96	32	119	236	326	434
29.98	24	142	244	334	435
30	26	122	240	330	436
30.02	33	136	236	326	433
30.04	40	139	233	323	429
30.06	29	130	232	322	433
30.08	24	120	242	332	432
30.1	28	138	244	334	445
30.12	39	126	243	333	432
30.14	30	130	232	322	438
30.16	29	122	234	324	426
30.18	23	126	230	320	436
30.2	33	114	229	319	429
30.22	15	125	244	334	445
30.24	16	110	227	317	434
30.26	29	129	236	326	435
30.28	37	126	239	329	424
30.3	30	134	229	319	425
30.32	28	119	233	323	433
30.34	26	127	239	329	425
30.36	19	115	236	326	433
30.38	31	139	234	324	430
30.4	35	132	239	329	422
30.42	31	125	232	322	432
30.44	29	132	220	310	431
30.46	35	132	246	336	427
30.48	26	124	235	325	418
30.5	35	111	233	323	421
30.52	32	127	221	311	435
30.54	19	123	231	321	428
30.56	19	121	235	325	421
30.58	30	123	241	331	427
30.6	27	119	235	325	434
30.62	25	125	231	321	427
30.64	15	141	224	314	428
30.66	17	136	229	319	427
30.68	38	132	248	338	431
30.7	42	132	240	330	421
30.72	31	125	234	324	435
30.74	23	122	233	323	421
30.76	32	134	248	338	436
30.78	20	118	231	321	428
30.8	30	123	236	326	424
30.82	26	139	225	315	425
30.84	37	114	241	331	415
30.86	38	133	225	315	427
30.88	27	114	235	325	419
30.9	21	130	235	325	428
30.92	17	121	238	328	424
30.94	29	124	229	319	432
30.96	28	118	227	317	427
30.98	38	130	240	330	425
31	29	127	234	324	415
31.02	16	138	235	325	429
31.04	22	141	227	317	437
31.06	20	133	228	318	420
31.08	31	124	227	317	425
31.1	31	127	237	327	425
31.12	30	112	225	315	424
31.14	40	129	224	314	433
31.16	33	142	244	334	424
31.18	32	125	224	314	434
31.2	24	127	225	315	435
31.22	39	140	233	323	415
31.24	39	126	239	329	429
31.26	28	120	231	321	433
31.28	28	123	238	328	418
31.3	21	122	238	328	428
31.32	35	122	243	333	424
31.34	24	117	237	327	429
31.36	37	127	226	316	429
31.38	29	125	239	329	432
31.4	26	129	237	327	422
31.42	36	131	226	316	439
31.44	27	128	235	325	423
31.46	24	135	229	319	435
31.48	30	123	233	323	429
31.5	23	130	214	304	437
31.52	15	130	232	322	433
31.54	17	124	231	321	430
31.56	28	132	221	311	446
31.58	26	137	234	324	449
31.6	24	135	228	318	441
31.62	24	133	220	310	447
31.64	36	132	230	320	454
31.66	24	135	221	311	473
31.68	25	114	237	327	459
31.7	30	136	233	323	454
31.72	31	113	240	330	458
31.74	23	127	227	317	453
31.76	40	134	231	321	458
31.78	31	118	235	325	444
31.8	33	129	219	309	455
31.82	28	135	228	318	438
31.84	31	123	240	330	447
31.86	34	128	241	331	438
31.88	33	125	223	313	429
31.9	28	136	240	330	446
31.92	30	136	240	330	431
31.94	32	125	239	329	435
31.96	28	109	233	323	433
31.98	30	113	241	331	422
32	12	131	221	311	423
32.02	33	133	244	334	425
32.04	24	134	226	316	429
32.06	25	123	228	318	436
32.08	25	141	230	320	431
32.1	35	126	238	328	434
32.12	36	127	229	319	451
32.14	29	129	238	328	424
32.16	33	115	240	330	437
32.18	45	121	246	336	423
32.2	27	128	239	329	421
32.22	34	133	227	317	425
32.24	29	134	233	323	422
32.26	30	123	236	326	425
32.28	25	118	233	323	430
32.3	37	134	238	328	429
32.32	35	123	239	329	422
32.34	45	141	238	328	420
32.36	26	143	231	321	424
32.38	32	134	220	310	433
32.4	41	128	244	334	430
32.42	30	143	233	323	430
32.44	28	131	242	332	437
32.46	32	120	230	320	433
32.48	29	121	233	323	430
32.5	31	120	224	314	434
32.52	27	130	236	326	424
32.54	28	122	235	325	425
32.56	35	120	241	331	440
32.58	25	124	238	328	432
32.6	44	127	224	314	429
32.62	25	120	234	324	419
32.64	21	129	225	315	429
32.66	21	138	236	326	431
32.68	25	123	226	316	428
32.7	15	142	237	327	421
32.72	30	130	222	312	429
32.74	25	120	240	330	423
32.76	33	124	240	330	422
32.78	34	123	225	315	433
32.8	24	137	227	317	433
32.82	27	121	242	332	418
32.84	30	115	247	337	430
32.86	28	125	223	313	421
32.88	30	124	220	310	424
32.9	33	114	227	317	427
32.92	24	123	226	316	429
32.94	40	134	231	321	427
32.96	24	149	239	329	426
32.98	29	141	224	314	419
33	33	147	223	313	431
33.02	28	138	247	337	424
33.04	29	135	218	308	429
33.06	27	127	235	325	433
33.08	26	117	225	315	423
33.1	31	117	222	312	426
33.12	29	135	227	317	428
33.14	32	136	227	317	424
33.16	30	137	235	325	426
33.18	37	137	222	312	433
33.2	21	124	238	328	424
33.22	34	117	235	325	432
33.24	19	143	226	316	419
33.26	28	132	227	317	423
33.28	29	136	233	323	437
33.3	28	128	227	317	425
33.32	24	115	229	319	426
33.34	28	124	229	319	422
33.36	24	124	226	316	420
33.38	24	120	231	321	418
33.4	30	118	230	320	429
33.42	30	145	226	316	424
33.44	34	136	245	335	431
33.46	29	143	238	328	420
33.48	33	112	240	330	432
33.5	39	115	228	318	421
33.52	26	140	228	318	426
33.54	22	127	219	309	419
33.56	36	123	232	322	432
33.58	30	122	230	320	420
33.6	29	136	236	326	424
33.62	27	121	212	302	418
33.64	26	126	222	312	439
33.66	25	117	223	313	419
33.68	20	126	223	313	425
33.7	34	146	229	319	422
33.72	29	111	241	331	420
33.74	26	121	230	320	419
33.76	21	125	221	311	426
33.78	27	119	226	316	421
33.8	26	135	233	323	424
33.82	11	132	230	320	437
33.84	24	129	233	323	430
33.86	44	118	230	320	418
33.88	21	138	228	318	434
33.9	25	137	231	321	423
33.92	29	135	219	309	423
33.94	26	130	231	321	432
33.96	36	120	223	313	423
33.98	14	122	230	320	426
34	38	117	228	318	418
34.02	30	129	225	315	429
34.04	30	134	221	311	428
34.06	25	116	227	317	428
34.08	33	131	228	318	441
34.1	36	145	228	318	427
34.12	32	116	216	306	420
34.14	37	130	224	314	416
34.16	28	125	229	319	419
34.18	33	130	215	305	426
34.2	26	126	229	319	430
34.22	25	118	226	316	428
34.24	24	145	213	303	432
34.26	20	127	227	317	423
34.28	12	121	228	318	429
34.3	45	126	238	328	420
34.32	23	132	225	315	428
34.34	30	141	227	317	432
34.36	31	113	230	320	434
34.38	22	117	235	325	422
34.4	26	114	228	318	408
34.42	27	119	223	313	415
34.44	32	128	220	310	414
34.46	41	126	241	331	419
34.48	23	145	223	313	421
34.5	19	120	238	328	414
34.52	28	128	224	314	420
34.54	36	126	226	316	425
34.56	29	124	224	314	427
34.58	17	120	224	314	427
34.6	32	126	231	321	414
34.62	42	129	224	314	426
34.64	20	121	239	329	420
34.66	38	128	232	322	413
34.68	35	122	236	326	416
34.7	29	111	228	318	421
34.72	33	130	241	331	431
34.74	26	144	230	320	427
34.76	28	128	227	317	424
34.78	25	118	221	311	413
34.8	28	124	225	315	419
34.82	27	135	221	311	427
34.84	15	128	223	313	420
34.86	27	123	225	315	423
34.88	34	126	237	327	415
34.9	36	123	231	321	426
34.92	25	122	227	317	417
34.94	25	137	231	321	422
34.96	24	130	231	321	422
34.98	31	116	236	326	421
35	23	112	225	315	430
35.02	32	111	243	333	430
35.04	36	111	221	311	426
35.06	30	119	229	319	430
35.08	31	134	227	317	414
35.1	28	130	220	310	423
35.12	35	144	221	311	425
35.14	26	134	237	327	414
35.16	30	129	220	310	435
35.18	27	126	218	308	431
35.2	20	135	218	308	423
35.22	40	135	235	325	421
35.24	18	116	230	320	428
35.26	33	119	215	305	443
35.28	22	116	221	311	433
35.3	32	130	225	315	420
35.32	31	125	226	316	421
35.34	27	119	231	321	429
35.36	26	126	227	317	418
35.38	30	133	246	336	435
35.4	33	133	229	319	423
35.42	32	117	221	311	419
35.44	33	130	227	317	435
35.46	47	124	227	317	425
35.48	26	133	227	317	420
35.5	15	133	217	307	423
35.52	24	138	227	317	423
35.54	27	138	226	316	435
35.56	34	141	222	312	418
35.58	21	134	224	314	429
35.6	26	124	220	310	436
35.62	36	125	233	323	423
35.64	36	133	219	309	431
35.66	42	139	238	328	427
35.68	34	134	224	314	429
35.7	41	131	225	315	430
35.72	45	118	233	323	424
35.74	43	134	242	332	416
35.76	48	113	221	311	429
35.78	36	129	233	323	441
35.8	29	141	223	313	425
35.82	47	126	224	314	428
35.84	38	148	230	320	429
35.86	35	125	227	317	429
35.88	30	144	230	320	424
35.9	37	131	221	311	430
35.92	27	133	230	320	428
35.94	40	141	237	327	428
35.96	44	139	228	318	424
35.98	49	129	235	325	431
36	33	130	247	337	426
36.02	32	120	228	318	434
36.04	19	131	233	323	427
36.06	38	139	235	325	434
36.08	22	117	224	314	422
36.1	39	143	247	337	425
36.12	40	136	235	325	433
36.14	32	146	226	316	432
36.16	20	129	225	315	436
36.18	32	135	229	319	429
36.2	36	139	233	323	439
36.22	24	140	242	332	431
36.24	33	130	241	331	438
36.26	43	138	243	333	426
36.28	35	115	230	320	431
36.3	40	131	230	320	419
36.32	25	135	226	316	435
36.34	21	117	247	337	431
36.36	24	120	224	314	425
36.38	40	120	223	313	424
36.4	53	139	229	319	426
36.42	28	135	240	330	421
36.44	29	115	245	335	438
36.46	48	137	229	319	419
36.48	40	132	231	321	430
36.5	36	130	228	318	438
36.52	27	137	219	309	430
36.54	30	131	234	324	426
36.56	27	129	229	319	419
36.58	23	131	224	314	433
36.6	28	128	220	310	426
36.62	43	114	227	317	432
36.64	21	127	226	316	423
36.66	29	117	213	303	428
36.68	29	133	232	322	417
36.7	40	138	216	306	417
36.72	25	126	226	316	440
36.74	35	116	229	319	424
36.76	23	128	236	326	429
36.78	31	139	233	323	419
36.8	38	133	231	321	425
36.82	41	131	224	314	426
36.84	28	124	222	312	436
36.86	34	139	238	328	433
36.88	28	140	232	322	428
36.9	33	126	221	311	419
36.92	34	124	222	312	420
36.94	18	131	221	311	418
36.96	42	136	223	313	423
36.98	43	120	242	332	418
37	30	131	237	327	425
37.02	26	122	227	317	422
37.04	48	125	237	327	417
37.06	34	131	235	325	427
37.08	50	131	223	313	427
37.1	22	131	237	327	423
37.12	24	128	222	312	425
37.14	23	132	225	315	428
37.16	38	120	227	317	414
37.18	23	136	224	314	425
37.2	35	117	220	310	425
37.22	24	114	237	327	430
37.24	30	129	216	306	423
37.26	34	123	226	316	423
37.28	32	127	242	332	431
37.3	41	130	219	309	426
37.32	30	134	220	310	430
37.34	34	118	240	330	423
37.36	22	126	228	318	410
37.38	46	134	224	314	433
37.4	32	123	218	308	423
37.42	35	130	220	310	427
37.44	31	124	239	329	429
37.46	32	141	234	324	438
37.48	24	141	225	315	429
37.5	23	129	218	308	421
37.52	41	125	226	316	430
37.54	34	138	231	321	424
37.56	38	124	221	311	422
37.58	25	132	228	318	419
37.6	30	117	223	313	422
37.62	24	131	228	318	423
37.64	24	127	230	320	426
37.66	20	125	222	312	429
37.68	27	130	222	312	434
37.7	31	127	224	314	425
37.72	23	143	218	308	415
37.74	38	131	234	324	426
37.76	34	142	228	318	414
37.78	49	121	226	316	415
37.8	34	136	223	313	420
37.82	37	128	240	330	424
37.84	46	129	222	312	423
37.86	26	137	232	322	425
37.88	34	126	235	325	422
37.9	40	135	233	323	413
37.92	33	134	225	315	426
37.94	35	136	230	320	427
37.96	41	128	223	313	431
37.98	23	124	227	317	434
38	31	141	225	315	435
38.02	22	139	236	326	427
38.04	40	132	240	330	423
38.06	30	132	234	324	427
38.08	39	135	240	330	419
38.1	44	131	230	320	436
38.12	30	140	226	316	431
38.14	38	144	236	326	429
38.16	34	131	242	332	425
38.18	32	125	240	330	416
38.2	31	137	233	323	418
38.22	41	135	223	313	426
38.24	36	135	231	321	428
38.26	40	123	233	323	442
38.28	40	160	240	330	426
38.3	46	132	233	323	434
38.32	25	137	241	331	437
38.34	46	139	239	329	431
38.36	48	119	243	333	425
38.38	41	137	233	323	442
38.4	44	150	234	324	433
38.42	42	159	227	317	434
38.44	49	146	237	327	432
38.46	36	157	232	322	423
38.48	48	138	248	338	425
38.5	48	145	240	330	446
38.52	49	139	239	329	426
38.54	51	138	235	325	432
38.56	48	133	252	342	434
38.58	56	146	239	329	429
38.6	40	150	238	328	435
38.62	30	139	252	342	431
38.64	47	150	244	334	432
38.66	43	133	250	340	427
38.68	48	141	229	319	428
38.7	35	140	262	352	436
38.72	47	143	238	328	433
38.74	49	153	235	325	445
38.76	39	162	231	321	450
38.78	45	130	219	309	429
38.8	49	129	238	328	435
38.82	46	147	250	340	431
38.84	55	146	242	332	424
38.86	54	161	239	329	434
38.88	43	122	238	328	438
38.9	39	139	240	330	433
38.92	58	152	239	329	424
38.94	49	151	259	349	428
38.96	38	136	234	324	444
38.98	49	144	238	328	435
39	45	160	239	329	450
39.02	54	120	244	334	441
39.04	49	129	225	315	426
39.06	46	144	237	327	430
39.08	28	130	241	331	424
39.1	36	139	250	340	430
39.12	32	142	253	343	427
39.14	47	132	238	328	444
39.16	52	123	242	332	439
39.18	47	140	246	336	435
39.2	52	138	233	323	440
39.22	58	142	237	327	428
39.24	52	160	236	326	425
39.26	35	147	229	319	424
39.28	31	136	249	339	440
39.3	40	132	247	337	426
39.32	46	126	238	328	423
39.34	44	144	230	320	417
39.36	28	130	238	328	427
39.38	33	148	227	317	431
39.4	41	132	239	329	420
39.42	50	128	228	318	431
39.44	23	151	237	327	431
39.46	36	144	231	321	431
39.48	20	129	225	315	438
39.5	41	147	239	329	432
39.52	38	122	228	318	420
39.54	31	127	227	317	434
39.56	37	136	240	330	433
39.58	24	119	228	318	426
39.6	43	125	237	327	423
39.62	35	121	245	335	440
39.64	50	128	229	319	422
39.66	37	133	232	322	427
39.68	30	142	230	320	419
39.7	25	128	249	339	413
39.72	20	125	227	317	423
39.74	44	124	243	333	422
39.76	41	121	234	324	429
39.78	32	132	231	321	433
39.8	28	135	225	315	427
39.82	36	131	234	324	428
39.84	24	130	239	329	428
39.86	37	138	228	318	429
39.88	38	129	239	329	428
39.9	51	142	236	326	423
39.92	21	144	223	313	423
39.94	24	126	239	329	427
39.96	32	127	227	317	421
39.98	35	117	225	315	425
40	29	128	222	312	426
40.02	34	125	218	308	423
40.04	23	133	225	315	425
40.06	29	112	220	310	426
40.08	23	116	224	314	438
40.1	39	111	233	323	432
40.12	22	146	219	309	419
40.14	35	132	225	315	423
40.16	23	142	228	318	413
40.18	30	123	234	324	421
40.2	35	124	224	314	419
40.22	25	125	221	311	427
40.24	39	128	208	298	418
40.26	28	135	234	324	424
40.28	35	109	226	316	425
40.3	15	132	235	325	416
40.32	35	121	233	323	415
40.34	23	103	226	316	422
40.36	38	152	226	316	418
40.38	21	137	230	320	429
40.4	23	113	232	322	417
40.42	26	129	217	307	426
40.44	28	117	228	318	433
40.46	30	128	220	310	417
40.48	30	126	216	306	428
40.5	34	122	215	305	426
40.52	29	131	216	306	422
40.54	36	129	218	308	421
40.56	24	121	233	323	422
40.58	37	122	225	315	421
40.6	37	132	223	313	427
40.62	26	126	221	311	416
40.64	54	147	228	318	426
40.66	21	126	230	320	421
40.68	29	126	232	322	426
40.7	22	117	222	312	405
40.72	26	146	208	298	418
40.74	34	128	227	317	421
40.76	22	115	223	313	418
40.78	40	115	220	310	423
40.8	32	120	225	315	430
40.82	25	119	227	317	421
40.84	26	147	217	307	422
40.86	18	109	214	304	422
40.88	38	136	212	302	421
40.9	32	120	233	323	425
40.92	13	128	222	312	422
40.94	35	110	232	322	418
40.96	30	125	224	314	426
40.98	28	128	229	319	422
41	22	150	227	317	416
41.02	26	127	225	315	434
41.04	40	132	226	316	436
41.06	30	125	224	314	422
41.08	22	141	231	321	414
41.1	33	140	223	313	426
41.12	23	127	212	302	424
41.14	25	130	225	315	419
41.16	26	128	225	315	429
41.18	22	117	221	311	421
41.2	32	135	207	297	418
41.22	39	116	231	321	433
41.24	26	109	224	314	421
41.26	26	107	228	318	417
41.28	33	137	225	315	425
41.3	23	116	221	311	426
41.32	11	139	216	306	414
41.34	28	130	217	307	422
41.36	38	114	223	313	423
41.38	19	134	232	322	409
41.4	31	115	221	311	418
41.42	35	139	225	315	429
41.44	19	122	226	316	418
41.46	27	118	211	301	438
41.48	26	127	231	321	420
41.5	17	124	220	310	421
41.52	22	124	227	317	419
41.54	37	131	222	312	424
41.56	40	157	226	316	413
41.58	35	122	216	306	425
41.6	22	126	223	313	419
41.62	36	123	226	316	426
41.64	41	108	228	318	427
41.66	17	118	218	308	418
41.68	42	127	226	316	416
41.7	37	132	229	319	415
41.72	33	142	217	307	422
41.74	31	123	225	315	417
41.76	25	126	224	314	417
41.78	33	132	221	311	431
41.8	20	129	229	319	427
41.82	32	131	225	315	414
41.84	27	122	235	325	427
41.86	29	134	216	306	428
41.88	30	126	231	321	412
41.9	26	123	226	316	426
41.92	19	133	212	302	427
41.94	36	120	215	305	424
41.96	29	123	241	331	416
41.98	26	124	212	302	418
42	23	139	231	321	414
42.02	30	124	217	307	412
42.04	26	128	228	318	419
42.06	26	119	215	305	427
42.08	20	125	213	303	418
42.1	19	137	226	316	423
42.12	27	113	232	322	414
42.14	27	131	224	314	415
42.16	36	129	225	315	422
42.18	23	128	217	307	416
42.2	27	117	221	311	423
42.22	31	128	231	321	417
42.24	24	128	213	303	415
42.26	45	133	228	318	414
42.28	32	132	226	316	415
42.3	26	128	217	307	425
42.32	24	140	222	312	417
42.34	38	133	225	315	426
42.36	23	120	223	313	419
42.38	33	130	228	318	422
42.4	21	121	214	304	414
42.42	33	129	214	304	417
42.44	29	120	222	312	417
42.46	35	116	214	304	419
42.48	33	129	227	317	429
42.5	27	135	223	313	419
42.52	33	127	227	317	428
42.54	30	116	230	320	422
42.56	40	131	221	311	427
42.58	39	125	217	307	421
42.6	23	132	217	307	421
42.62	31	119	208	298	429
42.64	18	117	235	325	423
42.66	20	139	211	301	423
42.68	34	127	218	308	427
42.7	27	141	220	310	407
42.72	31	136	226	316	414
42.74	24	114	222	312	421
42.76	20	118	228	318	422
42.78	35	138	226	316	421
42.8	37	134	217	307	418
42.82	28	130	230	320	423
42.84	15	121	220	310	423
42.86	34	119	222	312	413
42.88	32	113	226	316	418
42.9	20	136	224	314	413
42.92	25	127	218	308	413
[truncated: 854 more rows]

## Sheet: Fig. 2c
Etching Depth	Content						Etching Depth	Content						Etching Depth	Content						Etching Depth	Content
nm	at.%						nm	at.%						nm	at.%						nm	at.%
	C1s	O1s	N1s	S2p	Na1s	Cl2p		C1s	O1s	N1s	S2p	Na1s	Cl2p		C1s	O1s	N1s	S2p	Na1s	Cl2p		C1s	O1s	N1s	S2p	Na1s	Cl2p
0	70.0262	26.538	2.39747	0.56456	0.27387	0.19997	0	88.8926	7.62111	2.53633	0.57312	0.2523	0.2245	0	77.4325	12.5385	9.21686	0.31021	0.28291	0.21902	0	73.3557	9.6766	9.8789	1.9174	0.94411	0.22347
10	86.6855	11.3778	0.7418	0.69526	0.3356	0.1641	10	95.0824	2.55547	1.62423	0.35148	0.25153	0.13489	10	91.2849	3.26045	4.81532	0.25512	0.21689	0.16732	10	83.2067	2.73181	5.9191	4.26708	2.23361	0.49529
20	88.3235	9.98436	0.8469	0.48114	0.19918	0.16497	20	96.1113	2.49607	1.23277	0.35501	0.15145	0.1534	20	91.9555	2.40625	4.97801	0.29185	0.2143	0.15404	20	83.7199	2.58202	5.15483	4.34144	2.93173	0.66926
30	87.6442	10.4026	0.90769	0.61504	0.2109	0.21954	30	96.0001	2.12058	1.61608	0.39352	0.17992	0.18977	30	91.3822	2.54163	5.44264	0.23785	0.21774	0.17798	30	83.8102	2.5061	4.88894	4.5348	3.13943	0.6152
40	88.0613	10.149	0.8305	0.57875	0.22555	0.15488	40	96.004	2.31892	1.38297	0.36556	0.25394	0.17457	40	92.1845	2.35868	4.89829	0.2311	0.17658	0.15084	40	83.5659	2.2894	4.92452	4.4512	3.33245	0.82356
50	88.0518	9.98252	0.94933	0.63085	0.2517	0.13381	50	96.3448	2.26491	1.10427	0.45551	0.194	0.13649	50	92.2114	2.23691	4.99568	0.3064	0.0887	0.16088	50	83.1704	2.11738	5.27993	4.57431	3.6695	0.78776

## Sheet: Fig. 2d
Wave number	Transmittance
cm\+(-1)	%
	GO	rGO	ArGO	ArGO-PSSNa
3996.4	0.91142	0.61348	0.46304	0.3219
3994.47	0.91169	0.61357	0.46313	0.32196
3992.55	0.9117	0.61363	0.4631	0.32186
3990.62	0.91147	0.61363	0.46291	0.32168
3988.69	0.91092	0.61352	0.4627	0.32151
3986.76	0.91092	0.61347	0.46263	0.32153
3984.83	0.91163	0.61362	0.46275	0.32171
3982.9	0.91211	0.61381	0.46289	0.32177
3980.97	0.9122	0.61388	0.46297	0.32165
3979.04	0.91283	0.61396	0.46316	0.3216
3977.12	0.91431	0.61421	0.46356	0.32186
3975.19	0.91527	0.61447	0.46392	0.3222
3973.26	0.91496	0.61449	0.46393	0.32224
3971.33	0.91424	0.61432	0.46357	0.32196
3969.4	0.91346	0.61409	0.46309	0.32156
3967.47	0.91305	0.61391	0.46286	0.32133
3965.54	0.91411	0.61402	0.4631	0.32155
3963.61	0.91596	0.61439	0.4636	0.322
3961.69	0.91627	0.61464	0.46389	0.32207
3959.76	0.91565	0.61458	0.46381	0.32189
3957.83	0.91563	0.61448	0.46361	0.32192
3955.9	0.91611	0.61451	0.46372	0.32212
3953.97	0.91806	0.61487	0.4645	0.32268
3952.04	0.92181	0.61562	0.46573	0.32363
3950.11	0.92393	0.61632	0.46651	0.32409
3948.18	0.92186	0.61627	0.46647	0.32342
3946.26	0.92122	0.61602	0.46626	0.32305
3944.33	0.92334	0.6162	0.46614	0.32356
3942.4	0.92097	0.61601	0.46545	0.32314
3940.47	0.9165	0.61525	0.46414	0.32194
3938.54	0.9163	0.61482	0.46347	0.32162
3936.61	0.92013	0.61513	0.46449	0.32242
3934.68	0.92636	0.61623	0.46658	0.324
3932.75	0.92948	0.61743	0.46796	0.32516
3930.83	0.92571	0.61752	0.4678	0.32473
3928.9	0.92323	0.61697	0.46723	0.32408
3926.97	0.92677	0.61709	0.46741	0.32464
3925.04	0.92886	0.61754	0.46787	0.3251
3923.11	0.92666	0.6174	0.46796	0.32443
3921.18	0.92769	0.6174	0.46809	0.32436
3919.25	0.93044	0.61791	0.46818	0.32499
3917.32	0.92665	0.61774	0.46715	0.32428
3915.4	0.91922	0.61648	0.46494	0.32234
3913.47	0.91661	0.61538	0.46299	0.32124
3911.54	0.91837	0.61508	0.46268	0.32131
3909.61	0.92392	0.61572	0.4649	0.32255
3907.68	0.93665	0.61781	0.46983	0.32598
3905.75	0.95171	0.62109	0.47568	0.33079
3903.82	0.95546	0.62332	0.47899	0.33307
3901.89	0.9473	0.62297	0.47767	0.33142
3899.97	0.93537	0.62105	0.47303	0.32806
3898.04	0.9252	0.61875	0.46875	0.32472
3896.11	0.92683	0.61788	0.46801	0.32421
3894.18	0.93824	0.61907	0.47003	0.32693
3892.25	0.94151	0.62024	0.47139	0.32856
3890.32	0.93332	0.61945	0.47086	0.32658
3888.39	0.93541	0.61918	0.47062	0.32638
3886.46	0.94233	0.62028	0.47195	0.3283
3884.54	0.94149	0.62098	0.4735	0.32871
3882.61	0.94239	0.62124	0.47338	0.32884
3880.68	0.93795	0.62051	0.47126	0.32765
3878.75	0.92912	0.61882	0.46908	0.32496
3876.82	0.93508	0.61899	0.46977	0.32585
3874.89	0.94794	0.6211	0.47382	0.32948
3872.96	0.95706	0.62345	0.47807	0.33267
3871.03	0.95847	0.62462	0.47926	0.33375
3869.11	0.9485	0.62362	0.47801	0.33153
3867.18	0.94697	0.62297	0.47722	0.33079
3865.25	0.9532	0.6238	0.47703	0.33251
3863.32	0.94636	0.62304	0.4751	0.33096
3861.39	0.93616	0.62076	0.47192	0.32731
3859.46	0.94059	0.62037	0.47225	0.32737
3857.53	0.95988	0.62287	0.47897	0.33229
3855.6	0.98505	0.62756	0.48689	0.34047
3853.68	0.97987	0.63005	0.4876	0.34285
3851.75	0.9416	0.62538	0.4796	0.33298
3849.82	0.92825	0.62104	0.47089	0.32643
3847.89	0.93268	0.6195	0.46792	0.32534
3845.96	0.94362	0.62027	0.47064	0.32751
3844.03	0.95588	0.6226	0.47608	0.33129
3842.1	0.968	0.62562	0.48232	0.33573
3840.17	0.97768	0.62846	0.48647	0.34003
3838.24	0.97116	0.62871	0.48588	0.33995
3836.32	0.95468	0.6261	0.48132	0.33527
3834.39	0.94741	0.62383	0.47628	0.33175
3832.46	0.94393	0.62228	0.47299	0.32952
3830.53	0.94176	0.62128	0.47157	0.32805
3828.6	0.94508	0.62143	0.47172	0.32843
3826.67	0.95013	0.62225	0.47392	0.32983
3824.74	0.9598	0.62375	0.47831	0.3326
3822.81	0.97471	0.62667	0.48296	0.33768
3820.89	0.97241	0.62837	0.48488	0.33936
3818.96	0.96152	0.62708	0.48274	0.33653
3817.03	0.95591	0.62522	0.47763	0.33388
3815.1	0.93985	0.62195	0.47137	0.32839
3813.17	0.93075	0.61922	0.46713	0.32404
3811.24	0.93838	0.61906	0.46742	0.32457
3809.31	0.95261	0.62105	0.4712	0.32853
3807.38	0.95872	0.62326	0.47538	0.33195
3805.46	0.96013	0.62451	0.47905	0.33345
3803.53	0.97131	0.62657	0.48199	0.33681
3801.6	0.97044	0.62764	0.48236	0.33778
3799.67	0.95549	0.62564	0.47918	0.33349
3797.74	0.94932	0.62353	0.47421	0.33023
3795.81	0.94094	0.62111	0.46935	0.32666
3793.88	0.9333	0.6188	0.46567	0.32326
3791.95	0.93335	0.61786	0.46392	0.32221
3790.03	0.93629	0.61799	0.46448	0.32258
3788.1	0.94132	0.61892	0.46634	0.32391
3786.17	0.94598	0.62011	0.46811	0.32559
3784.24	0.94609	0.6205	0.46934	0.32603
3782.31	0.94821	0.62075	0.47021	0.32666
3780.38	0.95031	0.62132	0.4701	0.32776
3778.45	0.94264	0.62055	0.46818	0.32609
3776.52	0.93611	0.61899	0.46589	0.3234
3774.6	0.94036	0.61879	0.46612	0.32346
3772.67	0.95136	0.62035	0.46922	0.32634
3770.74	0.95828	0.62236	0.47236	0.32928
3768.81	0.95521	0.62291	0.47306	0.32934
3766.88	0.95129	0.62238	0.47166	0.3281
3764.95	0.94869	0.62167	0.47048	0.32692
3763.02	0.95197	0.62177	0.47148	0.3273
3761.09	0.9624	0.62346	0.47408	0.33022
3759.17	0.96589	0.62504	0.47602	0.33218
3757.24	0.96368	0.62522	0.47736	0.33195
3755.31	0.97414	0.62645	0.48167	0.33435
3753.38	0.9976	0.63048	0.48919	0.34142
3751.45	1.00934	0.63498	0.49479	0.34786
3749.52	0.99313	0.63437	0.49481	0.34514
3747.59	0.9889	0.63252	0.4915	0.3421
3745.66	0.98865	0.63148	0.48718	0.34064
3743.74	0.9699	0.62895	0.48243	0.33556
3741.81	0.9629	0.62728	0.47985	0.33276
3739.88	0.97736	0.62829	0.48288	0.33533
3737.95	0.9983	0.63151	0.48971	0.34073
3736.02	1.00661	0.63486	0.49347	0.34455
3734.09	0.98767	0.63364	0.4898	0.34112
3732.16	0.96429	0.62899	0.48187	0.33389
3730.23	0.95807	0.62603	0.47637	0.32974
3728.31	0.96511	0.62586	0.47601	0.3297
3726.38	0.9722	0.62694	0.47798	0.33115
3724.45	0.9713	0.62731	0.47866	0.33153
3722.52	0.96569	0.62644	0.47687	0.33053
3720.59	0.95847	0.62473	0.47357	0.32847
3718.66	0.95401	0.62308	0.47095	0.3266
3716.73	0.95832	0.62279	0.47192	0.32695
3714.8	0.97399	0.62489	0.47736	0.33093
3712.88	0.99094	0.62897	0.48304	0.33717
3710.95	0.98253	0.63019	0.48299	0.33758
3709.02	0.95968	0.62642	0.47718	0.33091
3707.09	0.95195	0.62332	0.47189	0.3266
3705.16	0.95751	0.62281	0.47088	0.32667
3703.23	0.96329	0.62358	0.47178	0.32822
3701.3	0.95764	0.62328	0.47104	0.32722
3699.37	0.9509	0.62206	0.46905	0.32503
3697.44	0.95243	0.62171	0.46834	0.32485
3695.52	0.95963	0.62257	0.47105	0.32671
3693.59	0.97395	0.62503	0.47746	0.33114
3691.66	0.99186	0.62909	0.48374	0.33793
3689.73	0.9881	0.63072	0.48413	0.33989
3687.8	0.96042	0.62659	0.47764	0.33234
3685.87	0.94728	0.62267	0.47042	0.32625
3683.94	0.94957	0.62132	0.46779	0.32492
3682.01	0.95826	0.62202	0.47053	0.32674
3680.09	0.97237	0.62461	0.47716	0.33113
3678.16	0.9914	0.6287	0.48427	0.33767
3676.23	0.99447	0.63163	0.48749	0.34141
3674.3	0.97398	0.63005	0.48628	0.33753
3672.37	0.97194	0.62899	0.48375	0.33609
3670.44	0.96942	0.62847	0.48013	0.33553
3668.51	0.94485	0.62454	0.47401	0.32893
3666.58	0.93073	0.62076	0.46767	0.32348
3664.66	0.92971	0.61922	0.46453	0.322
3662.73	0.9302	0.61895	0.46483	0.32214
3660.8	0.93207	0.61947	0.4669	0.32319
3658.87	0.93753	0.62086	0.46936	0.32543
3656.94	0.93767	0.62213	0.47101	0.32687
3655.01	0.93358	0.6225	0.47329	0.32686
3653.08	0.94537	0.6245	0.47981	0.3304
3651.15	0.96884	0.62982	0.48805	0.33881
3649.23	0.96275	0.63316	0.48964	0.34162
3647.3	0.92228	0.62754	0.48148	0.33121
3645.37	0.9021	0.62196	0.47139	0.32338
3643.44	0.89869	0.6196	0.46617	0.32083
3641.51	0.89746	0.61879	0.46533	0.32022
3639.58	0.89441	0.6184	0.46546	0.31993
3637.65	0.89251	0.61839	0.46583	0.31999
3635.72	0.89285	0.61893	0.46718	0.32061
3633.8	0.89643	0.62019	0.47083	0.3222
3631.87	0.90695	0.6226	0.47591	0.32573
3629.94	0.9121	0.62518	0.47817	0.32886
3628.01	0.88853	0.62341	0.47447	0.32449
3626.08	0.86992	0.61967	0.46851	0.31888
3624.15	0.87181	0.61842	0.46655	0.31827
3622.22	0.88226	0.61957	0.46948	0.3211
3620.29	0.88887	0.6216	0.47275	0.32425
3618.37	0.88145	0.62172	0.47317	0.3236
3616.44	0.87541	0.62076	0.47177	0.32182
3614.51	0.87552	0.62036	0.47045	0.32134
3612.58	0.87192	0.6195	0.46949	0.32006
3610.65	0.86819	0.61866	0.46809	0.31866
3608.72	0.86318	0.618	0.46554	0.31718
3606.79	0.8526	0.61617	0.46223	0.31414
3604.86	0.84803	0.61456	0.46009	0.3123
3602.94	0.85209	0.6147	0.46031	0.31319
3601.01	0.85519	0.61553	0.46168	0.3145
3599.08	0.8541	0.61562	0.46234	0.31432
3597.15	0.8533	0.61535	0.46166	0.31351
3595.22	0.85024	0.61479	0.45988	0.31218
3593.29	0.84457	0.61362	0.45827	0.31017
3591.36	0.8466	0.61334	0.45865	0.3099
3589.43	0.8554	0.61473	0.46025	0.3119
3587.51	0.85245	0.61511	0.45978	0.31179
3585.58	0.83785	0.61252	0.45612	0.30794
3583.65	0.83172	0.6102	0.45213	0.30523
3581.72	0.83223	0.60927	0.45017	0.30432
3579.79	0.83275	0.60893	0.44974	0.3039
3577.86	0.83223	0.60865	0.44935	0.3035
3575.93	0.8309	0.60824	0.4485	0.30286
3574	0.82949	0.60772	0.44791	0.30199
3572.08	0.8325	0.60787	0.44937	0.30209
3570.15	0.84317	0.60967	0.45324	0.30441
3568.22	0.85246	0.61234	0.45646	0.30718
3566.29	0.84422	0.61223	0.45557	0.30578
3564.36	0.83102	0.60947	0.45132	0.30196
3562.43	0.82614	0.60737	0.44714	0.29956
3560.5	0.82385	0.60612	0.44463	0.29801
3558.57	0.82152	0.60518	0.44337	0.29677
3556.65	0.82189	0.60479	0.44311	0.29632
3554.72	0.82477	0.60514	0.44359	0.29674
3552.79	0.82513	0.60544	0.44393	0.29691
3550.86	0.82315	0.60515	0.444	0.29628
3548.93	0.82486	0.60519	0.4444	0.29615
3547	0.82708	0.60567	0.4447	0.29637
3545.07	0.82285	0.60524	0.44364	0.29527
3543.14	0.8161	0.60376	0.44133	0.29318
3541.21	0.81322	0.60254	0.43944	0.29168
3539.29	0.81405	0.60223	0.43886	0.29124
3537.36	0.81459	0.60228	0.43882	0.29106
3535.43	0.81284	0.60196	0.43858	0.29037
3533.5	0.81241	0.60173	0.43866	0.28989
3531.57	0.81552	0.60229	0.43965	0.29042
3529.64	0.81879	0.6032	0.44095	0.29123
3527.71	0.81871	0.60349	0.44144	0.2911
3525.78	0.81665	0.60314	0.44077	0.29019
3523.86	0.8136	0.60251	0.4393	0.28908
3521.93	0.80947	0.60158	0.43753	0.28769
3520	0.80658	0.60068	0.43589	0.28644
3518.07	0.80521	0.60011	0.43471	0.28561
3516.14	0.80421	0.59981	0.43414	0.28506
3514.21	0.80452	0.59985	0.43429	0.28491
3512.28	0.80628	0.60022	0.43482	0.28512
3510.35	0.8065	0.6004	0.43504	0.28495
3508.43	0.80449	0.60009	0.43489	0.28423
3506.5	0.80467	0.6	0.43489	0.28407
3504.57	0.80621	0.60036	0.4349	0.28436
3502.64	0.80343	0.60011	0.4341	0.28346
3500.71	0.79875	0.59915	0.43261	0.28183
3498.78	0.79721	0.59856	0.43142	0.28107
3496.85	0.79684	0.59841	0.4308	0.28086
3494.92	0.79515	0.59812	0.43023	0.28026
3493	0.79357	0.59772	0.42964	0.27946
3491.07	0.79358	0.59763	0.42932	0.27901
3489.14	0.79374	0.59775	0.42917	0.27882
3487.21	0.79275	0.59768	0.42901	0.27849
3485.28	0.79232	0.59758	0.42892	0.27823
3483.35	0.79274	0.59767	0.42877	0.27818
3481.42	0.79104	0.59747	0.42812	0.27761
3479.49	0.78794	0.59688	0.42705	0.27655
3477.57	0.7867	0.59652	0.42618	0.27591
3475.64	0.78647	0.5965	0.42575	0.27564
3473.71	0.78543	0.59643	0.4254	0.27516
3471.78	0.78414	0.5962	0.42492	0.27459
3469.85	0.78337	0.59604	0.42448	0.2743
3467.92	0.78291	0.59606	0.42424	0.27416
3465.99	0.78272	0.59621	0.42422	0.27393
3464.06	0.78287	0.59637	0.42427	0.27365
3462.14	0.78223	0.59635	0.42408	0.27324
3460.21	0.78057	0.59611	0.42355	0.27262
3458.28	0.77933	0.59589	0.4229	0.27201
3456.35	0.7787	0.59575	0.42236	0.27155
3454.42	0.77804	0.59561	0.42201	0.27118
3452.49	0.77774	0.59559	0.42204	0.27099
3450.56	0.77904	0.59596	0.42258	0.2713
3448.63	0.78073	0.59665	0.4232	0.27187
3446.71	0.77979	0.59693	0.42326	0.27178
3444.78	0.7775	0.59662	0.42266	0.27112
3442.85	0.77615	0.59627	0.42184	0.27064
3440.92	0.77479	0.59601	0.42111	0.27025
3438.99	0.77337	0.59576	0.42052	0.26985
3437.06	0.77238	0.59564	0.42012	0.2696
3435.13	0.77179	0.5957	0.41996	0.26947
3433.2	0.77156	0.59587	0.41987	0.26941
3431.28	0.7712	0.59599	0.41971	0.26933
3429.35	0.7706	0.59605	0.41946	0.2692
3427.42	0.77023	0.59612	0.41936	0.26905
3425.49	0.77062	0.59635	0.41962	0.26906
3423.56	0.7717	0.5968	0.42012	0.26942
3421.63	0.7719	0.59715	0.42036	0.26974
3419.7	0.77027	0.59705	0.42003	0.26947
3417.77	0.7685	0.59674	0.41945	0.26894
3415.85	0.76774	0.59666	0.4191	0.26875
3413.92	0.7673	0.59677	0.41908	0.26885
3411.99	0.76685	0.59692	0.41923	0.26898
3410.06	0.76658	0.59711	0.41945	0.26912
3408.13	0.76653	0.59737	0.41977	0.26928
3406.2	0.76666	0.5977	0.42013	0.26944
3404.27	0.76661	0.59798	0.42046	0.26963
3402.34	0.76623	0.59813	0.42081	0.26989
3400.41	0.76626	0.59831	0.4213	0.27023
3398.49	0.76681	0.59864	0.42195	0.27054
3396.56	0.76717	0.59896	0.42259	0.27076
3394.63	0.76728	0.59922	0.423	0.27104
3392.7	0.76685	0.59937	0.42313	0.27123
3390.77	0.76609	0.5994	0.42319	0.27119
3388.84	0.76626	0.59958	0.42349	0.27127
3386.91	0.7671	0.59995	0.42403	0.2716
3384.98	0.7673	0.6003	0.4245	0.2719
3383.06	0.76681	0.60049	0.42469	0.27207
3381.13	0.76651	0.60064	0.4248	0.27228
3379.2	0.76666	0.60083	0.42503	0.2726
3377.27	0.76689	0.60105	0.42538	0.27295
3375.34	0.76703	0.6013	0.42574	0.27329
3373.41	0.76706	0.60158	0.42611	0.27365
3371.48	0.76712	0.60188	0.42659	0.27404
3369.55	0.76747	0.60223	0.42721	0.27455
3367.63	0.76809	0.60264	0.42789	0.27514
3365.7	0.76859	0.603	0.42847	0.27562
3363.77	0.76883	0.60327	0.42888	0.27591
3361.84	0.7689	0.6035	0.42922	0.27611
3359.91	0.76902	0.60376	0.42962	0.27634
3357.98	0.76945	0.60409	0.43006	0.27668
3356.05	0.76975	0.60436	0.43041	0.27709
3354.12	0.7696	0.6045	0.43061	0.27747
3352.2	0.7694	0.6046	0.43076	0.27781
3350.27	0.76952	0.60481	0.43104	0.27817
3348.34	0.76992	0.60514	0.43145	0.27854
3346.41	0.77028	0.60547	0.43185	0.27894
3344.48	0.77051	0.60575	0.43217	0.27938
3342.55	0.77083	0.60603	0.43248	0.27981
3340.62	0.77143	0.60638	0.43292	0.28027
3338.69	0.77228	0.60676	0.43345	0.2808
3336.77	0.77305	0.60709	0.43392	0.28123
3334.84	0.77343	0.60732	0.43423	0.2815
3332.91	0.77374	0.60747	0.43446	0.2818
3330.98	0.77433	0.60764	0.43478	0.28224
3329.05	0.77495	0.60787	0.43517	0.28275
3327.12	0.77521	0.60813	0.43551	0.28318
3325.19	0.77525	0.60838	0.43575	0.28347
3323.26	0.77544	0.60859	0.43595	0.28367
3321.34	0.77592	0.60879	0.43623	0.2839
3319.41	0.77651	0.60904	0.43661	0.28424
3317.48	0.77714	0.60931	0.43704	0.28467
3315.55	0.77787	0.60959	0.43748	0.28521
3313.62	0.77858	0.6099	0.43792	0.2858
3311.69	0.77907	0.6102	0.43833	0.28631
3309.76	0.77919	0.61042	0.4386	0.2867
3307.83	0.77894	0.61049	0.43869	0.28691
3305.91	0.7789	0.6105	0.43874	0.28703
3303.98	0.77943	0.61058	0.43892	0.28719
3302.05	0.78016	0.61078	0.43925	0.28742
3300.12	0.78079	0.61104	0.43962	0.28778
3298.19	0.78108	0.61125	0.43992	0.28819
3296.26	0.78127	0.61139	0.44016	0.28854
3294.33	0.78179	0.6116	0.44043	0.2889
3292.4	0.78237	0.61183	0.44073	0.28922
3290.48	0.78269	0.61198	0.44099	0.28938
3288.55	0.78296	0.61205	0.44117	0.28943
3286.62	0.78332	0.61216	0.4413	0.28952
3284.69	0.78371	0.6123	0.44147	0.28969
3282.76	0.78401	0.6124	0.44169	0.28993
3280.83	0.78428	0.61251	0.44196	0.29019
3278.9	0.78476	0.61271	0.44229	0.29047
3276.97	0.78534	0.61297	0.44259	0.2908
3275.05	0.78552	0.61312	0.4427	0.29108
3273.12	0.78506	0.61309	0.44259	0.29114
3271.19	0.7845	0.61297	0.44244	0.29099
3269.26	0.78452	0.61298	0.44246	0.29091
3267.33	0.78505	0.61313	0.44264	0.29106
3265.4	0.7856	0.61331	0.44285	0.29126
3263.47	0.78593	0.61344	0.443	0.29141
3261.54	0.78609	0.61354	0.44311	0.29155
3259.62	0.78614	0.61364	0.44327	0.29174
3257.69	0.78627	0.61381	0.44349	0.292
3255.76	0.78647	0.61401	0.44367	0.29224
3253.83	0.7864	0.61409	0.44364	0.29226
3251.9	0.7861	0.61405	0.44348	0.29215
3249.97	0.78608	0.61405	0.44345	0.29223
3248.04	0.78658	0.61422	0.44371	0.29258
3246.11	0.78713	0.61448	0.44405	0.29299
3244.18	0.78707	0.61462	0.4442	0.29317
3242.26	0.7868	0.61463	0.44418	0.29318
3240.33	0.78689	0.61467	0.44416	0.29325
3238.4	0.78704	0.61476	0.44419	0.29341
3236.47	0.78694	0.61484	0.4442	0.29359
3234.54	0.7868	0.61493	0.4442	0.29373
3232.61	0.78692	0.61506	0.44428	0.29386
3230.68	0.78724	0.61519	0.44442	0.29399
3228.75	0.78745	0.61529	0.44451	0.29411
3226.83	0.78744	0.61535	0.44453	0.29417
3224.9	0.78758	0.61546	0.44461	0.29426
3222.97	0.78817	0.61569	0.44485	0.29458
3221.04	0.78876	0.61598	0.44512	0.29501
3219.11	0.78885	0.61613	0.44528	0.29525
3217.18	0.78896	0.6162	0.44536	0.29538
3215.25	0.78925	0.61633	0.44544	0.29561
3213.32	0.78931	0.61648	0.44551	0.2958
3211.4	0.78937	0.6166	0.44551	0.29594
3209.47	0.78943	0.61668	0.44542	0.29602
3207.54	0.7893	0.61667	0.4453	0.29598
3205.61	0.78935	0.61666	0.44524	0.29601
3203.68	0.78967	0.61673	0.44535	0.29621
3201.75	0.79026	0.61692	0.44564	0.29654
3199.82	0.79102	0.61721	0.44597	0.29694
3197.89	0.79129	0.61742	0.44614	0.29719
3195.97	0.79094	0.61746	0.44606	0.29717
3194.04	0.79069	0.61747	0.44594	0.29712
3192.11	0.79085	0.61754	0.44596	0.29724
3190.18	0.79125	0.61764	0.44615	0.2975
3188.25	0.79184	0.61779	0.44641	0.2978
3186.32	0.79238	0.61798	0.44663	0.29807
3184.39	0.79249	0.61809	0.44672	0.29819
3182.46	0.79263	0.61816	0.44681	0.29832
3180.54	0.79337	0.61839	0.44701	0.29867
3178.61	0.794	0.61867	0.44721	0.29899
3176.68	0.79388	0.61874	0.44724	0.29898
3174.75	0.79371	0.61868	0.44715	0.29888
3172.82	0.79394	0.61872	0.44715	0.29892
3170.89	0.79432	0.61884	0.44726	0.2991
3168.96	0.79464	0.61894	0.44739	0.29933
3167.03	0.79489	0.61899	0.44747	0.29955
3165.11	0.79516	0.61905	0.44751	0.29976
3163.18	0.79548	0.61917	0.44756	0.29994
3161.25	0.79579	0.61935	0.44764	0.30005
3159.32	0.79603	0.6195	0.44773	0.30015
3157.39	0.79622	0.6196	0.4478	0.30029
3155.46	0.79638	0.61968	0.44788	0.3005
3153.53	0.79659	0.61976	0.44798	0.3007
3151.6	0.79697	0.61983	0.44812	0.30082
3149.68	0.79752	0.61992	0.44828	0.30092
3147.75	0.79812	0.62004	0.44842	0.30107
3145.82	0.79864	0.62018	0.44855	0.30126
3143.89	0.79902	0.62029	0.44867	0.30144
3141.96	0.79918	0.62035	0.44877	0.30159
3140.03	0.79921	0.6204	0.44884	0.3017
3138.1	0.79951	0.62053	0.44897	0.30179
3136.17	0.80036	0.62075	0.44922	0.302
3134.25	0.80123	0.62101	0.44948	0.30231
3132.32	0.80141	0.62113	0.44959	0.30246
3130.39	0.80147	0.62113	0.44963	0.30249
3128.46	0.80218	0.62123	0.44975	0.30268
3126.53	0.80312	0.62143	0.44998	0.30299
3124.6	0.80379	0.62166	0.45021	0.30327
3122.67	0.80401	0.62182	0.45037	0.30346
3120.74	0.80403	0.62187	0.4505	0.30356
3118.82	0.80437	0.62196	0.45065	0.30371
3116.89	0.80484	0.62209	0.45074	0.30388
3114.96	0.80501	0.62213	0.45068	0.30384
3113.03	0.80518	0.62214	0.45054	0.30368
3111.1	0.80558	0.62223	0.45046	0.30367
3109.17	0.8061	0.62234	0.45049	0.30384
3107.24	0.80674	0.62243	0.45063	0.30401
3105.31	0.80772	0.62261	0.45091	0.30422
3103.38	0.80883	0.62291	0.45125	0.30456
3101.46	0.80943	0.62313	0.45149	0.30483
3099.53	0.80972	0.62321	0.45158	0.30486
3097.6	0.81034	0.62333	0.4516	0.30487
3095.67	0.8108	0.62346	0.45156	0.30489
3093.74	0.81065	0.62345	0.45143	0.30482
3091.81	0.81055	0.62341	0.45126	0.30478
3089.88	0.81088	0.62349	0.45122	0.30488
3087.95	0.81143	0.62363	0.45132	0.30505
3086.03	0.81209	0.62381	0.45151	0.3053
3084.1	0.81305	0.62402	0.45179	0.30565
3082.17	0.81416	0.62425	0.4521	0.30602
3080.24	0.81483	0.62439	0.45228	0.30624
3078.31	0.815	0.62442	0.45223	0.30621
3076.38	0.81518	0.62443	0.45209	0.30601
3074.45	0.81566	0.6245	0.45203	0.30587
3072.52	0.81625	0.62459	0.45211	0.3059
3070.6	0.81692	0.62471	0.45235	0.30611
3068.67	0.81786	0.62496	0.45268	0.30645
3066.74	0.81879	0.62527	0.45291	0.30669
3064.81	0.81926	0.62543	0.45291	0.30665
3062.88	0.81943	0.62542	0.45278	0.30644
3060.95	0.81989	0.62544	0.45279	0.30637
3059.02	0.8207	0.62559	0.45299	0.30658
3057.09	0.82131	0.62576	0.45316	0.30684
3055.17	0.82146	0.62579	0.45314	0.30692
3053.24	0.82164	0.62579	0.45305	0.30691
3051.31	0.82226	0.62589	0.45308	0.30703
3049.38	0.82284	0.626	0.45316	0.30716
3047.45	0.82297	0.62599	0.45315	0.30714
3045.52	0.82302	0.62596	0.45306	0.30707
3043.59	0.82339	0.62605	0.45303	0.3071
3041.66	0.82408	0.62623	0.45312	0.30718
3039.74	0.82498	0.6264	0.45333	0.30728
3037.81	0.82599	0.62658	0.45366	0.3075
3035.88	0.82701	0.6268	0.45408	0.30785
3033.95	0.828	0.62708	0.45448	0.30822
3032.02	0.82858	0.62725	0.45463	0.30836
3030.09	0.82852	0.62716	0.45451	0.30815
3028.16	0.82856	0.62699	0.45428	0.30789
3026.23	0.82895	0.62696	0.45414	0.30785
3024.31	0.82932	0.627	0.45413	0.30791
3022.38	0.82967	0.62705	0.45417	0.30795
3020.45	0.83012	0.62714	0.45426	0.30806
3018.52	0.83074	0.62729	0.45443	0.30831
3016.59	0.83158	0.62746	0.45468	0.30866
3014.66	0.83251	0.62764	0.45492	0.30903
3012.73	0.83323	0.62782	0.45504	0.30925
3010.8	0.8336	0.62787	0.45504	0.30923
3008.88	0.834	0.6278	0.45501	0.3091
3006.95	0.83469	0.62783	0.45506	0.30908
3005.02	0.83529	0.62797	0.45516	0.30914
3003.09	0.83557	0.62807	0.45522	0.30918
3001.16	0.83584	0.62811	0.45524	0.30921
2999.23	0.83637	0.62822	0.45533	0.30936
2997.3	0.8372	0.62837	0.45555	0.30961
2995.37	0.83817	0.62854	0.45585	0.30987
2993.45	0.83899	0.62868	0.45616	0.31005
2991.52	0.83987	0.62881	0.45646	0.31014
2989.59	0.84097	0.62898	0.45674	0.31023
2987.66	0.84197	0.62916	0.45699	0.31037
2985.73	0.84276	0.62932	0.45719	0.31056
2983.8	0.84358	0.6295	0.45735	0.31085
2981.87	0.84448	0.62969	0.45754	0.31121
2979.94	0.84542	0.62987	0.45776	0.31151
2978.02	0.84639	0.63004	0.45793	0.31171
2976.09	0.84724	0.63016	0.45797	0.31183
2974.16	0.84782	0.63016	0.45789	0.31188
2972.23	0.84813	0.63007	0.45772	0.31179
2970.3	0.84826	0.62995	0.45753	0.31165
2968.37	0.84827	0.62986	0.45732	0.31152
2966.44	0.84817	0.62978	0.45711	0.31139
2964.51	0.84804	0.62964	0.45688	0.31124
2962.59	0.84795	0.62948	0.45665	0.31112
2960.66	0.84798	0.62939	0.45648	0.31103
2958.73	0.84815	0.62939	0.45639	0.31096
2956.8	0.84842	0.62946	0.45636	0.31092
2954.87	0.84869	0.62952	0.45637	0.3109
2952.94	0.84904	0.62956	0.45641	0.31088
2951.01	0.84959	0.62965	0.45648	0.31088
2949.08	0.85022	0.62976	0.45658	0.3109
2947.15	0.85075	0.62984	0.45668	0.31093
2945.23	0.85126	0.62987	0.45676	0.31086
2943.3	0.85187	0.62989	0.4568	0.31068
2941.37	0.85251	0.6299	0.45677	0.31042
2939.44	0.85303	0.62986	0.45665	0.31013
2937.51	0.85341	0.62983	0.45646	0.30983
2935.58	0.85371	0.62981	0.45626	0.30958
2933.65	0.85395	0.62976	0.45609	0.30937
2931.72	0.85409	0.62969	0.45591	0.30914
2929.8	0.85432	0.6296	0.45572	0.3089
2927.87	0.85476	0.62955	0.45554	0.30868
2925.94	0.85528	0.62956	0.45539	0.30853
2924.01	0.85577	0.62959	0.45531	0.30844
2922.08	0.85623	0.62964	0.45531	0.30842
2920.15	0.85666	0.62972	0.45541	0.30849
2918.22	0.85702	0.62987	0.45562	0.30861
2916.29	0.85742	0.63008	0.45591	0.30874
2914.37	0.85797	0.63032	0.45626	0.30888
2912.44	0.85868	0.63053	0.45664	0.30906
2910.51	0.85946	0.6307	0.45701	0.30927
2908.58	0.86027	0.63093	0.45736	0.30949
2906.65	0.86101	0.63116	0.45769	0.30971
2904.72	0.86165	0.63133	0.45798	0.30994
2902.79	0.86229	0.63145	0.45822	0.31019
2900.86	0.86289	0.63158	0.4584	0.31043
2898.94	0.86334	0.6317	0.45854	0.31067
2897.01	0.86371	0.63179	0.45867	0.31091
2895.08	0.86419	0.63186	0.45881	0.31108
2893.15	0.86471	0.63195	0.45893	0.31119
2891.22	0.86514	0.63203	0.45902	0.31125
2889.29	0.86547	0.63207	0.45907	0.3113
2887.36	0.86578	0.6321	0.45912	0.31134
2885.43	0.86609	0.63213	0.45918	0.31138
2883.51	0.86638	0.6322	0.45923	0.31148
2881.58	0.86664	0.63227	0.45927	0.31163
2879.65	0.86688	0.6323	0.45932	0.31176
2877.72	0.86712	0.6323	0.45936	0.31186
2875.79	0.86728	0.63233	0.45936	0.31193
2873.86	0.8674	0.63238	0.45933	0.31198
2871.93	0.86758	0.63241	0.45932	0.31198
2870	0.86775	0.6324	0.45935	0.31192
2868.08	0.86783	0.63238	0.45937	0.31188
2866.15	0.86786	0.63238	0.45934	0.31182
2864.22	0.86788	0.63239	0.45924	0.31174
2862.29	0.86787	0.63238	0.45909	0.3117
2860.36	0.86788	0.63235	0.45896	0.31169
2858.43	0.86801	0.63232	0.45887	0.31165
2856.5	0.86824	0.63231	0.45881	0.31156
2854.57	0.8685	0.63232	0.45877	0.31146
2852.65	0.86875	0.63236	0.45879	0.31142
2850.72	0.86895	0.63243	0.4589	0.31142
2848.79	0.86915	0.63253	0.45907	0.31145
2846.86	0.86943	0.63265	0.45929	0.31148
2844.93	0.86974	0.63279	0.45955	0.31154
2843	0.86999	0.63292	0.45981	0.31166
2841.07	0.87016	0.63305	0.46004	0.31186
2839.14	0.87035	0.63315	0.46022	0.31207
2837.22	0.87065	0.63326	0.4604	0.31224
2835.29	0.87105	0.63338	0.4606	0.31242
2833.36	0.87145	0.63351	0.46083	0.31264
2831.43	0.8718	0.63363	0.46103	0.31286
2829.5	0.87206	0.63373	0.46119	0.313
2827.57	0.87224	0.63381	0.46128	0.31307
2825.64	0.8724	0.63385	0.46133	0.31313
2823.71	0.87248	0.63387	0.46137	0.3132
2821.79	0.87245	0.6339	0.46138	0.31327
2819.86	0.87245	0.63395	0.46139	0.31334
2817.93	0.87259	0.634	0.46143	0.31339
2816	0.87283	0.63404	0.46152	0.31344
2814.07	0.87313	0.63412	0.46164	0.31351
2812.14	0.87347	0.63422	0.46179	0.31363
2810.21	0.87381	0.63436	0.4619	0.31375
2808.28	0.87408	0.63446	0.46198	0.31384
2806.35	0.87424	0.63446	0.46204	0.31387
2804.43	0.8743	0.63444	0.46209	0.31386
2802.5	0.87426	0.63446	0.4621	0.31379
2800.57	0.87419	0.63451	0.46209	0.31376
2798.64	0.8742	0.63456	0.46207	0.31376
2796.71	0.87437	0.6346	0.46208	0.31379
2794.78	0.87465	0.63465	0.46213	0.31384
2792.85	0.87497	0.63473	0.46224	0.31396
2790.92	0.87529	0.6348	0.46239	0.31408
2789	0.87559	0.63484	0.46254	0.31416
2787.07	0.87589	0.63491	0.46265	0.31422
2785.14	0.87616	0.635	0.4627	0.31425
2783.21	0.87635	0.63506	0.46272	0.31423
2781.28	0.87649	0.63509	0.46273	0.31418
2779.35	0.87663	0.63509	0.46275	0.31416
2777.42	0.87678	0.6351	0.46279	0.31417
2775.49	0.87692	0.63513	0.46284	0.3142
2773.57	0.87709	0.6352	0.46288	0.31423
2771.64	0.87735	0.63529	0.46292	0.31429
2769.71	0.8777	0.63538	0.46297	0.31439
2767.78	0.8781	0.63546	0.46306	0.31448
2765.85	0.87852	0.63553	0.4632	0.31455
2763.92	0.87892	0.6356	0.46335	0.31461
2761.99	0.8793	0.63566	0.46344	0.31466
2760.06	0.87956	0.6357	0.46343	0.31464
2758.14	0.87967	0.63572	0.46339	0.31461
2756.21	0.87975	0.63576	0.4634	0.31464
2754.28	0.87994	0.63582	0.46347	0.31471
2752.35	0.88024	0.63588	0.46357	0.31479
2750.42	0.88061	0.63593	0.46367	0.31487
2748.49	0.88104	0.63597	0.46374	0.31493
2746.56	0.88149	0.63604	0.46378	0.31495
2744.63	0.88184	0.63611	0.46383	0.31494
2742.71	0.88211	0.63618	0.46392	0.31495
2740.78	0.8824	0.63626	0.46407	0.31502
2738.85	0.88272	0.63633	0.46422	0.31512
2736.92	0.88309	0.63638	0.46431	0.31519
2734.99	0.88352	0.63643	0.46432	0.31523
2733.06	0.88391	0.63647	0.46429	0.31527
2731.13	0.88418	0.63649	0.46428	0.31528
2729.2	0.88432	0.63652	0.46432	0.31528
2727.28	0.88448	0.63658	0.46441	0.31529
2725.35	0.88477	0.63665	0.46452	0.31532
2723.42	0.88517	0.63671	0.46461	0.31536
2721.49	0.88561	0.63678	0.46467	0.31543
2719.56	0.88608	0.63686	0.46473	0.3155
2717.63	0.88657	0.63693	0.46483	0.31559
2715.7	0.88702	0.637	0.46495	0.31571
2713.77	0.88734	0.63705	0.46506	0.31576
2711.85	0.88751	0.63706	0.46511	0.31572
2709.92	0.88762	0.63706	0.4651	0.31565
2707.99	0.88775	0.63707	0.46507	0.31561
2706.06	0.88793	0.63709	0.46506	0.31558
2704.13	0.88819	0.63714	0.46509	0.3156
2702.2	0.88857	0.6372	0.46518	0.31566
2700.27	0.88903	0.63728	0.46531	0.31575
2698.34	0.88952	0.63736	0.46544	0.31587
2696.42	0.88997	0.63746	0.46553	0.31599
2694.49	0.89033	0.63756	0.46561	0.31608
2692.56	0.89059	0.63763	0.46568	0.31612
2690.63	0.89078	0.63766	0.46576	0.31612
2688.7	0.89096	0.63766	0.46582	0.31612
2686.77	0.89117	0.63766	0.46584	0.31612
2684.84	0.89139	0.63769	0.4658	0.31611
2682.91	0.89156	0.63773	0.46577	0.31611
2680.99	0.89171	0.63778	0.4658	0.31616
2679.06	0.89193	0.63785	0.46591	0.31625
2677.13	0.89228	0.63792	0.46608	0.31635
2675.2	0.89274	0.63802	0.46624	0.31645
2673.27	0.89326	0.63812	0.46636	0.31655
2671.34	0.89371	0.63819	0.46643	0.31661
2669.41	0.89398	0.63823	0.46646	0.31661
2667.48	0.8941	0.63825	0.46648	0.31657
2665.55	0.89415	0.63827	0.4665	0.31653
2663.63	0.89421	0.6383	0.46654	0.31651
2661.7	0.89434	0.63833	0.46659	0.31652
2659.77	0.89456	0.63836	0.46666	0.31658
2657.84	0.89488	0.63838	0.46676	0.31669
2655.91	0.89527	0.63844	0.46687	0.3168
2653.98	0.89567	0.63855	0.46701	0.31688
2652.05	0.89603	0.63865	0.46717	0.31696
2650.12	0.89633	0.63871	0.46733	0.31704
2648.2	0.89655	0.63875	0.46741	0.31709
2646.27	0.89671	0.63877	0.46741	0.3171
2644.34	0.89678	0.6388	0.46736	0.31709
2642.41	0.89682	0.63884	0.46734	0.31711
2640.48	0.8969	0.63889	0.4674	0.31717
2638.55	0.89706	0.63893	0.46751	0.31724
2636.62	0.89732	0.63897	0.46762	0.31726
2634.69	0.89761	0.63903	0.46773	0.31728
2632.77	0.89791	0.6391	0.46784	0.31731
2630.84	0.8982	0.63916	0.46795	0.31737
2628.91	0.89843	0.63925	0.46805	0.31743
2626.98	0.89862	0.63934	0.46813	0.31749
2625.05	0.89884	0.6394	0.46822	0.31753
2623.12	0.89906	0.63943	0.46831	0.31755
2621.19	0.89925	0.63946	0.46837	0.31759
2619.26	0.89941	0.6395	0.4684	0.31765
2617.34	0.89956	0.63956	0.46843	0.31771
2615.41	0.8997	0.63961	0.46848	0.31776
2613.48	0.89986	0.63966	0.46856	0.31781
2611.55	0.90004	0.63972	0.46865	0.31782
2609.62	0.90032	0.63979	0.46874	0.31784
2607.69	0.9007	0.63988	0.46885	0.31789
2605.76	0.90107	0.63992	0.46897	0.31796
2603.83	0.90135	0.63994	0.46908	0.31801
2601.91	0.90151	0.63998	0.46917	0.31803
2599.98	0.90162	0.64002	0.46925	0.31804
2598.05	0.90172	0.64008	0.46931	0.31807
2596.12	0.90185	0.64014	0.46935	0.31811
2594.19	0.90203	0.64018	0.46936	0.31813
2592.26	0.90226	0.6402	0.46939	0.31814
2590.33	0.90255	0.64023	0.46945	0.31817
2588.4	0.90283	0.64028	0.46957	0.31824
2586.48	0.90305	0.64033	0.46971	0.31832
2584.55	0.90325	0.64038	0.46983	0.3184
2582.62	0.90348	0.64043	0.46991	0.3185
2580.69	0.90376	0.64051	0.46997	0.31861
2578.76	0.90404	0.6406	0.47004	0.3187
2576.83	0.9043	0.64066	0.47015	0.31875
2574.9	0.90453	0.64069	0.47028	0.31878
2572.97	0.90468	0.64072	0.47037	0.31879
2571.05	0.90478	0.64076	0.4704	0.31876
2569.12	0.90486	0.64081	0.47039	0.31876
2567.19	0.90498	0.64085	0.4704	0.31883
2565.26	0.90516	0.64091	0.47047	0.31892
2563.33	0.90539	0.64099	0.47059	0.31897
2561.4	0.90567	0.64105	0.47073	0.31899
2559.47	0.90598	0.6411	0.47087	0.31907
2557.54	0.9063	0.6412	0.471	0.31921
2555.62	0.90656	0.6413	0.47108	0.3193
2553.69	0.90672	0.64132	0.47113	0.31934
2551.76	0.90682	0.64129	0.47119	0.31938
2549.83	0.90692	0.64128	0.47126	0.31939
2547.9	0.90705	0.64131	0.47133	0.31937
2545.97	0.90718	0.64138	0.47137	0.31934
2544.04	0.90734	0.64144	0.47139	0.31938
2542.11	0.90755	0.6415	0.47144	0.31949
2540.19	0.90781	0.64156	0.47154	0.31961
2538.26	0.9081	0.64162	0.47169	0.31968
2536.33	0.90838	0.64168	0.47186	0.31973
2534.4	0.90868	0.64174	0.47199	0.31979
2532.47	0.90892	0.6418	0.47208	0.31983
2530.54	0.90906	0.64185	0.47212	0.31982
2528.61	0.90912	0.64186	0.47216	0.3198
2526.68	0.90916	0.64186	0.47222	0.31982
2524.76	0.90918	0.64189	0.47228	0.31986
2522.83	0.90926	0.64194	0.47235	0.3199
2520.9	0.90945	0.642	0.47244	0.31999
2518.97	0.90972	0.64205	0.47253	0.32007
2517.04	0.90998	0.6421	0.47263	0.32011
2515.11	0.91023	0.64214	0.47272	0.32014
2513.18	0.91052	0.6422	0.47284	0.32019
2511.25	0.91082	0.64229	0.47296	0.32025
2509.32	0.91105	0.64238	0.47307	0.3203
2507.4	0.91119	0.64244	0.47316	0.32032
2505.47	0.91129	0.64248	0.4732	0.32035
2503.54	0.91141	0.64251	0.47323	0.3204
2501.61	0.91157	0.64255	0.47327	0.32044
2499.68	0.91181	0.64261	0.47335	0.32047
2497.75	0.91212	0.6427	0.47348	0.32049
2495.82	0.91246	0.6428	0.47363	0.32053
2493.89	0.91279	0.64286	0.47375	0.32059
2491.97	0.91309	0.64293	0.47383	0.32069
2490.04	0.91336	0.643	0.4739	0.32081
2488.11	0.91358	0.64306	0.47398	0.32091
2486.18	0.91373	0.64312	0.47406	0.32094
2484.25	0.91387	0.64317	0.47415	0.32094
2482.32	0.91406	0.64321	0.47423	0.32097
2480.39	0.9143	0.64326	0.47431	0.321
2478.46	0.91455	0.64332	0.47439	0.321
2476.54	0.91479	0.64339	0.4745	0.32104
2474.61	0.91507	0.64344	0.47462	0.32111
2472.68	0.91536	0.6435	0.47473	0.32121
2470.75	0.91562	0.64357	0.47481	0.32128
2468.82	0.91588	0.64365	0.47489	0.32132
2466.89	0.91614	0.64371	0.47496	0.32139
2464.96	0.91645	0.64377	0.47504	0.32147
2463.03	0.91681	0.64383	0.47515	0.3215
2461.11	0.91711	0.6439	0.47526	0.32149
2459.18	0.91727	0.64396	0.47535	0.32148
2457.25	0.91739	0.64399	0.47543	0.32151
2455.32	0.91754	0.64403	0.4755	0.32158
2453.39	0.91776	0.64409	0.47556	0.32167
2451.46	0.91807	0.64416	0.47562	0.32175
2449.53	0.91848	0.64422	0.47572	0.32181
2447.6	0.91893	0.64429	0.47585	0.32186
2445.68	0.9193	0.64437	0.47599	0.32192
2443.75	0.91954	0.64443	0.47611	0.32198
2441.82	0.91974	0.64448	0.47622	0.32203
2439.89	0.91996	0.64453	0.47632	0.32206
2437.96	0.92022	0.64459	0.47641	0.32209
2436.03	0.92049	0.64463	0.47649	0.32212
2434.1	0.92076	0.64468	0.47656	0.32215
2432.17	0.92101	0.64474	0.47663	0.32218
2430.25	0.92123	0.6448	0.47671	0.32221
2428.32	0.92146	0.64484	0.4768	0.32226
2426.39	0.92171	0.6449	0.47689	0.32232
2424.46	0.92203	0.64498	0.47701	0.32239
2422.53	0.92245	0.64509	0.47716	0.32247
2420.6	0.92292	0.64521	0.47732	0.32256
2418.67	0.92331	0.64529	0.47745	0.32263
2416.74	0.92361	0.64536	0.47754	0.32267
2414.82	0.92383	0.64543	0.4776	0.3227
2412.89	0.92402	0.64548	0.47764	0.32272
2410.96	0.92421	0.64552	0.4777	0.32272
2409.03	0.92441	0.64556	0.47777	0.32272
2407.1	0.92465	0.64563	0.47786	0.32276
2405.17	0.92496	0.64572	0.47796	0.32284
2403.24	0.92536	0.64582	0.47809	0.32292
2401.31	0.9258	0.64591	0.47824	0.323
2399.39	0.92624	0.64599	0.47841	0.32307
2397.46	0.92662	0.64606	0.47856	0.32313
2395.53	0.92691	0.64612	0.47867	0.3232
2393.6	0.92716	0.64617	0.47875	0.32327
2391.67	0.92747	0.64622	0.47884	0.32329
2389.74	0.92799	0.64635	0.47904	0.3232
2387.81	0.92904	0.64671	0.47951	0.32304
2385.88	0.93106	0.6474	0.48045	0.32292
2383.96	0.93429	0.64856	0.48206	0.32293
2382.03	0.9386	0.65031	0.48438	0.32322
2380.1	0.94368	0.65264	0.4874	0.32397
2378.17	0.94926	0.65541	0.49106	0.32529
2376.24	0.95533	0.65857	0.49532	0.32711
2374.31	0.96193	0.66216	0.50021	0.32932
2372.38	0.96897	0.66623	0.50566	0.33191
2370.45	0.97622	0.67077	0.51152	0.3348
2368.52	0.98314	0.6755	0.51744	0.33775
2366.6	0.98908	0.6799	0.52292	0.3406
2364.67	0.99329	0.68352	0.52737	0.34317
2362.74	0.99527	0.68602	0.53022	0.34495
2360.81	0.99473	0.68703	0.53097	0.3454
2358.88	0.9911	0.68625	0.52922	0.34445
2356.95	0.98393	0.68331	0.52482	0.34226
2355.02	0.97423	0.67848	0.51821	0.33903
2353.09	0.96379	0.67275	0.51092	0.33511
2351.17	0.95813	0.66802	0.50552	0.33198
2349.24	0.9614	0.66623	0.50433	0.33129
2347.31	0.97056	0.66776	0.50751	0.33305
2345.38	0.97863	0.67161	0.51269	0.33616
2343.45	0.98055	0.67503	0.51674	0.33879
2341.52	0.9789	0.67614	0.51815	0.33999
2339.59	0.97684	0.67576	0.51759	0.34011
2337.66	0.9754	0.67504	0.51643	0.3397
2335.74	0.9748	0.6744	0.51539	0.33905
2333.81	0.97469	0.67382	0.51444	0.33819
2331.88	0.97397	0.67312	0.51332	0.33705
2329.95	0.97195	0.67209	0.51182	0.33567
2328.02	0.96965	0.67075	0.51001	0.33429
2326.09	0.9676	0.66925	0.50801	0.3329
2324.16	0.96508	0.66763	0.5058	0.33138
2322.23	0.96159	0.66579	0.50327	0.32987
2320.31	0.95781	0.66368	0.50057	0.32862
2318.38	0.95492	0.66161	0.49811	0.32768
2316.45	0.95346	0.66009	0.49625	0.32698
2314.52	0.95279	0.65917	0.495	0.3264
2312.59	0.95195	0.65844	0.49404	0.32585
2310.66	0.95074	0.65757	0.49302	0.32541
2308.73	0.94935	0.65657	0.49185	0.32513
2306.8	0.94795	0.65556	0.49066	0.32503
2304.88	0.94684	0.65465	0.48968	0.32508
2302.95	0.94614	0.65397	0.48898	0.3252
2301.02	0.9456	0.65348	0.48848	0.3253
2299.09	0.94511	0.65309	0.48805	0.3254
2297.16	0.94474	0.65271	0.48766	0.32553
2295.23	0.94445	0.65231	0.48732	0.32572
2293.3	0.94416	0.65193	0.48703	0.32594
2291.37	0.94385	0.6516	0.48675	0.32615
2289.45	0.94351	0.65133	0.48647	0.32632
2287.52	0.94321	0.65109	0.48619	0.32644
2285.59	0.94305	0.65085	0.48596	0.32649
2283.66	0.94321	0.65071	0.48588	0.32651
2281.73	0.94363	0.65074	0.48598	0.32662
2279.8	0.94404	0.65089	0.48618	0.32679
2277.87	0.94429	0.65103	0.4864	0.32695
2275.94	0.94441	0.65114	0.48662	0.32706
2274.02	0.94451	0.65126	0.48684	0.32716
2272.09	0.94474	0.65138	0.48704	0.32729
2270.16	0.94516	0.65151	0.48722	0.32743
2268.23	0.94569	0.65162	0.48738	0.32754
2266.3	0.94611	0.65167	0.48749	0.32762
2264.37	0.94628	0.65166	0.48754	0.32765
2262.44	0.94621	0.65162	0.48752	0.32765
2260.51	0.94601	0.6516	0.48743	0.32761
2258.59	0.9458	0.65156	0.48733	0.32752
2256.66	0.94567	0.6515	0.48724	0.32739
2254.73	0.94568	0.65142	0.48721	0.32732
2252.8	0.94585	0.65136	0.48724	0.32733
2250.87	0.94611	0.65136	0.48732	0.32739
2248.94	0.94641	0.65141	0.48744	0.32749
2247.01	0.94673	0.65151	0.48759	0.32763
2245.08	0.94701	0.65158	0.48774	0.32776
2243.16	0.94722	0.65164	0.48788	0.32785
2241.23	0.94736	0.6517	0.48796	0.3279
2239.3	0.94746	0.65173	0.488	0.32791
2237.37	0.94752	0.65172	0.48798	0.32789
2235.44	0.94751	0.65169	0.48796	0.32785
2233.51	0.94748	0.65169	0.48796	0.32783
2231.58	0.94757	0.65175	0.48803	0.32788
2229.65	0.94781	0.65184	0.48817	0.32799
2227.73	0.94813	0.65193	0.48838	0.32814
2225.8	0.9485	0.65201	0.48861	0.32832
2223.87	0.94888	0.65209	0.48883	0.32848
2221.94	0.9492	0.65216	0.48899	0.32858
2220.01	0.94942	0.65224	0.48909	0.32862
2218.08	0.94955	0.65232	0.48915	0.32861
2216.15	0.9496	0.65238	0.4892	0.32858
2214.22	0.94961	0.65241	0.48924	0.32859
2212.29	0.94959	0.65242	0.48929	0.32865
2210.37	0.94959	0.65243	0.48936	0.32873
2208.44	0.94972	0.65246	0.48948	0.32883
2206.51	0.95005	0.65253	0.48966	0.32896
2204.58	0.9505	0.65268	0.48988	0.3291
2202.65	0.95097	0.65286	0.49007	0.32923
2200.72	0.95135	0.65299	0.49022	0.32931
2198.79	0.95153	0.65306	0.49033	0.32933
2196.86	0.95155	0.65309	0.49041	0.32934
2194.94	0.9515	0.6531	0.49046	0.32935
2193.01	0.95146	0.65311	0.49048	0.32937
2191.08	0.95152	0.65313	0.49052	0.32942
2189.15	0.95172	0.65316	0.49059	0.32949
2187.22	0.952	0.65323	0.49071	0.32959
2185.29	0.95231	0.65333	0.49085	0.32972
2183.36	0.95264	0.65345	0.49102	0.32986
2181.43	0.95297	0.65355	0.49121	0.32998
2179.51	0.95329	0.65365	0.49139	0.33007
2177.58	0.95356	0.65373	0.49153	0.33015
2175.65	0.95377	0.6538	0.49163	0.33022
2173.72	0.95388	0.65381	0.49168	0.33026
2171.79	0.95388	0.65379	0.49171	0.33029
2169.86	0.95383	0.65381	0.49175	0.33031
2167.93	0.95381	0.65388	0.49184	0.33036
2166	0.95395	0.65397	0.49198	0.33043
2164.08	0.95428	0.65406	0.49218	0.33051
2162.15	0.95468	0.65416	0.49239	0.33061
2160.22	0.95501	0.65426	0.49258	0.33074
2158.29	0.95531	0.65435	0.49275	0.33085
2156.36	0.95557	0.65443	0.49289	0.33095
2154.43	0.95573	0.65449	0.49299	0.33106
2152.5	0.95575	0.65454	0.49306	0.33115
2150.57	0.95572	0.65459	0.49312	0.33119
2148.65	0.95575	0.65462	0.4932	0.33122
2146.72	0.95586	0.65465	0.49326	0.33126
2144.79	0.95597	0.6547	0.49334	0.3313
2142.86	0.95613	0.65481	0.49346	0.33134
2140.93	0.95642	0.65492	0.49366	0.33145
2139	0.9568	0.65501	0.49391	0.33159
2137.07	0.95712	0.65511	0.49412	0.33172
2135.14	0.95726	0.65521	0.49427	0.3318
2133.22	0.95734	0.65526	0.49435	0.33186
2131.29	0.95745	0.65529	0.4944	0.33195
2129.36	0.9575	0.65533	0.49445	0.33204
2127.43	0.95747	0.65536	0.49451	0.33203
2125.5	0.95741	0.65535	0.49457	0.33196
2123.57	0.95743	0.65535	0.49465	0.33194
2121.64	0.95754	0.6554	0.49474	0.33201
2119.71	0.95776	0.65548	0.49486	0.33214
2117.79	0.95814	0.65562	0.49502	0.3323
2115.86	0.95857	0.65577	0.4952	0.33247
2113.93	0.95878	0.65585	0.49536	0.33258
2112	0.9588	0.65587	0.49549	0.33264
2110.07	0.95884	0.6559	0.4956	0.3327
2108.14	0.95888	0.65597	0.49568	0.33274
2106.21	0.95886	0.65604	0.49571	0.33275
2104.28	0.95884	0.65607	0.49573	0.33275
2102.36	0.95891	0.65609	0.49577	0.3328
2100.43	0.95903	0.65613	0.49585	0.33288
2098.5	0.95919	0.65619	0.49597	0.33297
2096.57	0.95941	0.65627	0.49614	0.33306
2094.64	0.95978	0.65637	0.49638	0.33318
2092.71	0.96038	0.65653	0.49666	0.33335
2090.78	0.96086	0.65672	0.49691	0.33351
2088.85	0.96085	0.6568	0.49705	0.33356
2086.93	0.96063	0.65681	0.49711	0.33356
2085	0.96054	0.65682	0.49715	0.33357
2083.07	0.96057	0.65685	0.49721	0.33362
2081.14	0.96065	0.65691	0.49728	0.3337
2079.21	0.96077	0.65699	0.49738	0.33379
2077.28	0.96089	0.65707	0.4975	0.33389
2075.35	0.96102	0.65717	0.49766	0.33399
2073.42	0.9611	0.65728	0.49782	0.33408
2071.49	0.96118	0.65739	0.49805	0.33418
2069.57	0.96159	0.65754	0.4984	0.33432
2067.64	0.96255	0.65782	0.49885	0.3346
2065.71	0.96331	0.65809	0.4992	0.33487
2063.78	0.96312	0.65813	0.49931	0.33498
2061.85	0.96265	0.65804	0.49925	0.33501
2059.92	0.96243	0.65803	0.49919	0.33503
2057.99	0.96224	0.65803	0.49921	0.335
2056.06	0.9621	0.65803	0.49928	0.33499
2054.14	0.96209	0.6581	0.49937	0.33504
2052.21	0.96219	0.6582	0.4995	0.33511
2050.28	0.96242	0.65829	0.49969	0.33525
2048.35	0.96276	0.6584	0.49997	0.33546
2046.42	0.9633	0.65856	0.50037	0.33572
2044.49	0.96416	0.65884	0.50084	0.33603
2042.56	0.96488	0.65911	0.50119	0.33633
2040.63	0.96472	0.65917	0.50125	0.33643
2038.71	0.9641	0.65905	0.50113	0.33635
2036.78	0.9638	0.65899	0.50106	0.33628
2034.85	0.96377	0.65906	0.50112	0.33628
2032.92	0.96376	0.65916	0.50128	0.33632
2030.99	0.96384	0.65923	0.50145	0.33641
2029.06	0.96407	0.65933	0.50166	0.33657
2027.13	0.96442	0.6595	0.50187	0.33677
2025.2	0.96482	0.65967	0.5021	0.33697
2023.28	0.96525	0.65983	0.50247	0.33717
2021.35	0.96618	0.6601	0.5031	0.33748
2019.42	0.96769	0.66057	0.50383	0.33797
2017.49	0.96816	0.66089	0.50417	0.33828
2015.56	0.96681	0.66069	0.50392	0.33808
2013.63	0.9656	0.66035	0.50348	0.33774
2011.7	0.96555	0.6603	0.50335	0.3377
2009.77	0.96592	0.66046	0.50354	0.33786
2007.85	0.96612	0.66061	0.50379	0.338
2005.92	0.9661	0.66069	0.50398	0.33811
2003.99	0.96611	0.66075	0.50416	0.33824
2002.06	0.96638	0.66088	0.50438	0.33841
2000.13	0.96676	0.66105	0.5046	0.3386
1998.2	0.96704	0.66119	0.50494	0.33875
1996.27	0.96817	0.66149	0.50573	0.33908
1994.34	0.97089	0.66224	0.50692	0.33991
1992.42	0.97262	0.66293	0.50781	0.34067
1990.49	0.9715	0.66289	0.50782	0.34059
1988.56	0.96973	0.66247	0.50718	0.34011
1986.63	0.96852	0.66214	0.50656	0.33978
1984.7	0.96787	0.66196	0.50629	0.33964
1982.77	0.96786	0.66195	0.50633	0.33966
1980.84	0.96808	0.66203	0.50651	0.33975
1978.91	0.96836	0.66213	0.50674	0.33986
1976.99	0.96871	0.66227	0.50697	0.34003
1975.06	0.96901	0.6624	0.50718	0.34023
1973.13	0.96932	0.66256	0.50756	0.34044
1971.2	0.97058	0.66293	0.5084	0.34086
1969.27	0.97314	0.66371	0.50954	0.34166
1967.34	0.97437	0.66431	0.5102	0.34225
1965.41	0.97274	0.66405	0.50995	0.34197
1963.48	0.97115	0.66353	0.50929	0.34147
1961.56	0.97088	0.66338	0.50893	0.34134
1959.63	0.97087	0.66341	0.50903	0.34139
1957.7	0.97112	0.66353	0.50934	0.34155
1955.77	0.97154	0.66373	0.50963	0.3418
1953.84	0.97157	0.66383	0.50984	0.34196
1951.91	0.97167	0.66389	0.51006	0.34207
1949.98	0.9726	0.66418	0.51058	0.34239
1948.05	0.97464	0.66478	0.51173	0.34308
1946.13	0.97788	0.6657	0.51338	0.34413
1944.2	0.98081	0.66669	0.51464	0.34517
1942.27	0.97961	0.66678	0.51451	0.34515
1940.34	0.97538	0.66576	0.51318	0.34396
1938.41	0.97316	0.66489	0.51192	0.34306
1936.48	0.97307	0.66471	0.51154	0.3429
1934.55	0.97341	0.66484	0.51177	0.34304
1932.62	0.97372	0.66499	0.51206	0.34322
1930.7	0.97409	0.66513	0.51229	0.3434
1928.77	0.97492	0.66536	0.51287	0.34367
1926.84	0.97734	0.66599	0.51421	0.34436
1924.91	0.98145	0.66722	0.51603	0.34564
1922.98	0.98372	0.66821	0.51749	0.34665
1921.05	0.98361	0.66837	0.51807	0.34689
1919.12	0.98335	0.66836	0.51776	0.34707
1917.19	0.98064	0.66792	0.51671	0.3466
1915.26	0.97724	0.66696	0.51563	0.34543
1913.34	0.97763	0.66672	0.51556	0.34515
1911.41	0.98057	0.66747	0.51654	0.34603
1909.48	0.98202	0.66817	0.51737	0.34681
1907.55	0.98073	0.66801	0.51727	0.34662
1905.62	0.97936	0.66757	0.51673	0.34618
1903.69	0.9792	0.66744	0.51645	0.34608
1901.76	0.97934	0.66749	0.51658	0.34612
1899.83	0.97987	0.66762	0.51707	0.34629
1897.91	0.98157	0.66805	0.51779	0.34689
1895.98	0.98291	0.66858	0.51848	0.34759
1894.05	0.98276	0.66876	0.5191	0.3478
1892.12	0.98398	0.66914	0.51988	0.34823
1890.19	0.98549	0.66981	0.5205	0.349
1888.26	0.9836	0.66964	0.52038	0.34881
1886.33	0.98173	0.66902	0.51972	0.34817
1884.4	0.9818	0.66885	0.51924	0.34807
1882.48	0.98197	0.66887	0.51922	0.34814
1880.55	0.98208	0.66891	0.51941	0.34822
1878.62	0.98214	0.669	0.51958	0.34835
1876.69	0.9819	0.66907	0.51972	0.34846
1874.76	0.98233	0.66925	0.52047	0.3487
1872.83	0.98638	0.67025	0.52302	0.3499
1870.9	0.99486	0.67272	0.52696	0.3529
1868.97	0.99957	0.67507	0.52942	0.35576
1867.05	0.99308	0.67415	0.52822	0.35464
1865.12	0.98549	0.67171	0.52501	0.35167
1863.19	0.98325	0.67054	0.52285	0.35025
1861.26	0.98376	0.67058	0.52259	0.35033
1859.33	0.98412	0.67085	0.523	0.35078
1857.4	0.98353	0.67086	0.52315	0.35097
1855.47	0.98266	0.67074	0.52308	0.35094
1853.54	0.9822	0.67074	0.52318	0.3509
1851.62	0.98292	0.67105	0.52394	0.35113
1849.69	0.98597	0.672	0.52602	0.35208
1847.76	0.99175	0.67375	0.52929	0.35409
1845.83	0.99704	0.67578	0.53189	0.35671
1843.9	0.99353	0.67611	0.53179	0.35724
1841.97	0.98501	0.67427	0.52957	0.35506
1840.04	0.98241	0.67311	0.52781	0.35379
1838.11	0.9834	0.67325	0.52753	0.35411
1836.19	0.983	0.67345	0.52808	0.35438
1834.26	0.98361	0.67373	0.52959	0.35471
1832.33	0.98915	0.6754	0.53247	0.35688
1830.4	0.99358	0.67768	0.53522	0.35983
1828.47	0.99002	0.67779	0.53579	0.35984
1826.54	0.9853	0.67662	0.5342	0.35817
1824.61	0.98074	0.67553	0.53185	0.35677
1822.68	0.97552	0.67423	0.52985	0.35532
1820.76	0.97346	0.67347	0.52879	0.35456
1818.83	0.97381	0.67356	0.5288	0.35473
1816.9	0.97415	0.6739	0.52966	0.35516
1814.97	0.97569	0.67453	0.53136	0.35593
1813.04	0.97952	0.6759	0.53355	0.35755
1811.11	0.98115	0.67707	0.53487	0.35892
1809.18	0.97755	0.67668	0.53436	0.35844
1807.25	0.97367	0.67564	0.53315	0.35727
1805.33	0.97376	0.67552	0.53335	0.35716
1803.4	0.97779	0.67675	0.53545	0.35858
1801.47	0.98138	0.67844	0.53776	0.36072
1799.54	0.98044	0.67906	0.5389	0.36171
1797.61	0.9796	0.67912	0.53994	0.36176
1795.68	0.98398	0.68031	0.54253	0.36318
1793.75	0.9898	0.68261	0.54526	0.36617
1791.82	0.98523	0.68295	0.54489	0.36658
1789.9	0.97326	0.68013	0.54136	0.36301
1787.97	0.96789	0.67806	0.53811	0.36052
1786.04	0.96748	0.67783	0.53746	0.36032
1784.11	0.96739	0.67842	0.5387	0.36117
1782.18	0.9675	0.67925	0.54001	0.36238
1780.25	0.96591	0.6797	0.5406	0.36305
1778.32	0.96382	0.67967	0.54158	0.36314
1776.39	0.96786	0.68094	0.54522	0.36498
1774.46	0.97808	0.68452	0.5511	0.36994
1772.54	0.98228	0.68784	0.55488	0.37454
1770.61	0.97157	0.68648	0.55301	0.37259
1768.68	0.95878	0.68294	0.54769	0.36779
1766.75	0.95091	0.68056	0.54387	0.36499
1764.82	0.95005	0.68032	0.54378	0.36508
1762.89	0.95201	0.68162	0.5456	0.36692
1760.96	0.94898	0.68221	0.54674	0.36759
1759.03	0.94493	0.68182	0.54646	0.36702
1757.11	0.94169	0.68148	0.54573	0.36672
1755.18	0.93929	0.68132	0.54645	0.3667
1753.25	0.94385	0.68285	0.5503	0.3686
1751.32	0.95339	0.68678	0.55616	0.37347
1749.39	0.95619	0.68986	0.56012	0.37763
1747.46	0.94971	0.68905	0.55979	0.37708
1745.53	0.94328	0.68711	0.5573	0.37483
1743.6	0.94014	0.68617	0.55559	0.37391
1741.68	0.93844	0.68606	0.55498	0.37441
1739.75	0.93527	0.68574	0.55488	0.37459
1737.82	0.93532	0.68566	0.55651	0.37465
1735.89	0.94273	0.68768	0.55982	0.37729
1733.96	0.94465	0.69003	0.56141	0.38027
1732.03	0.93253	0.68781	0.5582	0.37731
1730.1	0.92191	0.68401	0.55219	0.37266
1728.17	0.91514	0.68117	0.54743	0.36945
1726.25	0.91352	0.6801	0.5458	0.36837
1724.32	0.91587	0.68059	0.54661	0.36907
1722.39	0.92068	0.68188	0.55026	0.37078
1720.46	0.9319	0.68497	0.55782	0.37491
1718.53	0.94856	0.69105	0.56623	0.38277
1716.6	0.95081	0.69442	0.56882	0.38674
1714.67	0.93486	0.68982	0.56328	0.38067
1712.74	0.92423	0.68505	0.55571	0.37477
1710.82	0.92327	0.68337	0.55283	0.3729
1708.89	0.93021	0.68464	0.55569	0.37484
1706.96	0.94066	0.68781	0.56076	0.37919
1705.03	0.94776	0.69025	0.56521	0.3823
1703.1	0.9537	0.69143	0.56929	0.38371
1701.17	0.96307	0.69413	0.57431	0.38733
1699.24	0.97009	0.6977	0.57795	0.39208
1697.31	0.96695	0.69719	0.57569	0.39131
1695.39	0.95148	0.69172	0.56772	0.38401
1693.46	0.94055	0.68683	0.56022	0.37746
1691.53	0.94295	0.68596	0.55817	0.37609
1689.6	0.95102	0.68765	0.5618	0.37791
1687.67	0.96214	0.69056	0.56887	0.38146
1685.74	0.97624	0.69503	0.57517	0.38729
1683.81	0.97551	0.69695	0.57572	0.38932
1681.88	0.96017	0.69237	0.57003	0.38261
1679.96	0.95372	0.68851	0.56398	0.37742
1678.03	0.95487	0.68731	0.56194	0.37606
1676.1	0.9583	0.68808	0.56339	0.37718
1674.17	0.9602	0.68919	0.56627	0.37842
1672.24	0.96468	0.69062	0.56878	0.37996
1670.31	0.96588	0.69159	0.56802	0.38072
1668.38	0.95191	0.68814	0.56309	0.37552
1666.45	0.94232	0.6844	0.55819	0.37027
1664.53	0.94409	0.68415	0.5565	0.36988
1662.6	0.94365	0.68468	0.55605	0.3704
1660.67	0.93643	0.68314	0.55432	0.36792
1658.74	0.93547	0.68245	0.55463	0.36653
1656.81	0.9464	0.68509	0.56073	0.36965
1654.88	0.96442	0.69121	0.56881	0.37756
1652.95	0.96083	0.69486	0.57216	0.38206
1651.02	0.94571	0.69208	0.57121	0.37764
1649.1	0.95093	0.69274	0.57002	0.37791
1647.17	0.94973	0.69355	0.56665	0.37822
1645.24	0.92632	0.6879	0.55801	0.36982
1643.31	0.91165	0.68282	0.54853	0.36236
1641.38	0.91016	0.6818	0.54554	0.36032
1639.45	0.91761	0.68424	0.54984	0.36287
1637.52	0.9292	0.6892	0.55434	0.36875
1635.59	0.9228	0.69054	0.55207	0.36951
1633.67	0.90236	0.68544	0.5438	0.36172
1631.74	0.89604	0.68261	0.53686	0.35726
1629.81	0.89824	0.68309	0.53498	0.35721
1627.88	0.90054	0.68475	0.53607	0.35861
1625.95	0.90235	0.68631	0.53662	0.35987
1624.02	0.90289	0.68751	0.53521	0.36072
1622.09	0.89821	0.68677	0.53259	0.35916
1620.16	0.89783	0.6861	0.53136	0.35803
1618.23	0.90489	0.688	0.53173	0.36054
1616.31	0.90487	0.68882	0.53073	0.36153
1614.38	0.89728	0.68589	0.52742	0.35741
1612.45	0.897	0.68408	0.52495	0.35482
1610.52	0.90233	0.68441	0.52501	0.35506
1608.59	0.90668	0.68478	0.52573	0.35525
1606.66	0.90821	0.68391	0.52529	0.3537
1604.73	0.91021	0.68274	0.52403	0.35159
1602.8	0.91295	0.68164	0.52251	0.34939
1600.88	0.91468	0.68005	0.52086	0.34663
1598.95	0.91709	0.6785	0.51952	0.34424
1597.02	0.92181	0.67768	0.51881	0.34319
1595.09	0.92645	0.67693	0.51815	0.34261
1593.16	0.92913	0.67555	0.51683	0.34138
1591.23	0.93123	0.67392	0.51492	0.33981
1589.3	0.93339	0.67233	0.51293	0.33826
1587.37	0.93549	0.6708	0.51112	0.33673
1585.45	0.938	0.66954	0.50948	0.3354
1583.52	0.94084	0.66859	0.5083	0.3344
1581.59	0.94524	0.66824	0.50898	0.33416
1579.66	0.95506	0.66959	0.51232	0.33613
1577.73	0.96855	0.67276	0.51579	0.34058
1575.8	0.96982	0.67332	0.51582	0.34196
1573.87	0.9633	0.67041	0.51341	0.33869
1571.94	0.96776	0.67001	0.51244	0.33854
1570.02	0.97515	0.6716	0.51309	0.34122
1568.09	0.97402	0.6712	0.5127	0.3415
1566.16	0.97317	0.67008	0.51126	0.34072
1564.23	0.97865	0.67053	0.51245	0.3419
1562.3	0.99209	0.67309	0.51936	0.34562
1560.37	1.01522	0.67954	0.52871	0.35438
1558.44	1.02189	0.68506	0.53285	0.36258
1556.51	1.00257	0.68005	0.5282	0.35678
1554.59	0.99269	0.67527	0.52058	0.35089
1552.66	0.98865	0.67274	0.51568	0.34775
1550.73	0.98819	0.67192	0.51421	0.34674
1548.8	0.9898	0.67193	0.51484	0.34699
1546.87	0.9987	0.67389	0.5197	0.34964
1544.94	1.01971	0.67977	0.53142	0.35704
1543.01	1.04837	0.68892	0.54506	0.36927
1541.08	1.06152	0.69506	0.55	0.3789
1539.16	1.03051	0.68763	0.54222	0.37025
1537.23	1.01137	0.68035	0.5317	0.3604
1535.3	1.01324	0.67924	0.52673	0.35857
1533.37	1.01303	0.67928	0.52564	0.35859
1531.44	1.00588	0.67739	0.52437	0.35636
1529.51	1.00776	0.67724	0.52476	0.35616
1527.58	1.01833	0.68016	0.52905	0.35969
1525.65	1.02995	0.68406	0.53614	0.36463
1523.73	1.04237	0.68804	0.54278	0.37006
1521.8	1.04842	0.69086	0.54602	0.37391
1519.87	1.04162	0.68973	0.54464	0.37227
1517.94	1.03465	0.68761	0.54001	0.36917
1516.01	1.0251	0.68477	0.53431	0.36532
1514.08	1.01707	0.68192	0.5303	0.3617
1512.15	1.02063	0.68215	0.53234	0.36176
1510.22	1.0377	0.68664	0.54087	0.36681
1508.3	1.05914	0.69414	0.54776	0.3761
1506.37	1.04109	0.69256	0.54412	0.37569
1504.44	1.01105	0.68363	0.53333	0.36502
1502.51	1.00645	0.68043	0.52655	0.36041
1500.58	1.0133	0.68147	0.52757	0.36102
1498.65	1.02107	0.68425	0.53042	0.36385
1496.72	1.01668	0.68437	0.52933	0.36317
1494.79	1.0068	0.68175	0.52638	0.35918
1492.87	1.00909	0.68171	0.52686	0.35869
1490.94	1.02045	0.6853	0.53073	0.36283
1489.01	1.02063	0.68726	0.53213	0.36545
1487.08	1.00429	0.68342	0.52812	0.36147
1485.15	0.99229	0.67952	0.5228	0.35728
1483.22	0.98905	0.6783	0.52041	0.35617
1481.29	0.98927	0.67865	0.52114	0.35693
1479.36	0.99139	0.6796	0.52396	0.35835
1477.43	0.99879	0.68205	0.52972	0.36145
1475.51	1.01144	0.6866	0.53696	0.36712
1473.58	1.01698	0.69019	0.54044	0.37193
1471.65	1.00079	0.68718	0.53709	0.36888
1469.72	0.98561	0.68245	0.53147	0.36343
1467.79	0.98422	0.68136	0.52926	0.36239
1465.86	0.98651	0.68263	0.53012	0.36445
1463.93	0.98241	0.68274	0.53094	0.36508
1462	0.98198	0.68276	0.53371	0.3652
1460.08	0.99509	0.68642	0.54066	0.36961
1458.15	1.01127	0.69313	0.54711	0.37752
1456.22	0.99815	0.69256	0.5459	0.37589
1454.29	0.978	0.68664	0.53868	0.36791
1452.36	0.97077	0.68359	0.53301	0.3638
1450.43	0.96971	0.68314	0.53191	0.36294
1448.5	0.96827	0.68356	0.53222	0.3633
1446.57	0.9618	0.68278	0.53112	0.36249
1444.65	0.95472	0.6813	0.52923	0.36103
1442.72	0.95119	0.68071	0.52865	0.36063
1440.79	0.95209	0.68148	0.53085	0.36174
1438.86	0.95733	0.68381	0.5348	0.36451
1436.93	0.95888	0.68628	0.53771	0.36733
1435	0.95133	0.68596	0.53812	0.367
1433.07	0.9468	0.68504	0.5375	0.36622
1431.14	0.94574	0.68533	0.53726	0.36711
1429.22	0.94149	0.68524	0.53724	0.36763
1427.29	0.93741	0.68474	0.53733	0.36758
1425.36	0.93734	0.68537	0.53834	0.3688
1423.43	0.93814	0.68659	0.54076	0.37069
1421.5	0.94001	0.68796	0.54368	0.37245
1419.57	0.94086	0.68961	0.54493	0.37363
1417.64	0.93175	0.6885	0.54286	0.37063
1415.71	0.92101	0.68532	0.53885	0.36543
1413.79	0.91669	0.68354	0.53589	0.36212
1411.86	0.91572	0.68317	0.5351	0.3606
1409.93	0.9152	0.68311	0.53575	0.36009
1408	0.91633	0.6835	0.53713	0.36084
1406.07	0.91865	0.6845	0.53866	0.36278
1404.14	0.91829	0.68478	0.53984	0.36417
1402.21	0.91869	0.68483	0.54138	0.36517
1400.28	0.92378	0.68633	0.54431	0.36757
1398.36	0.9297	0.68859	0.54771	0.37063
1396.43	0.93167	0.68979	0.54905	0.37234
1394.5	0.92731	0.68891	0.5473	0.37174
1392.57	0.92126	0.68691	0.54474	0.36985
1390.64	0.92138	0.68635	0.54424	0.36957
1388.71	0.92558	0.68728	0.54551	0.37116
1386.78	0.92533	0.68691	0.54605	0.37184
1384.85	0.92107	0.68508	0.54507	0.37078
1382.93	0.92011	0.68485	0.54437	0.37051
1381	0.92251	0.68656	0.54535	0.37159
1379.07	0.92571	0.68862	0.54793	0.37314
1377.14	0.93001	0.69074	0.55102	0.37524
1375.21	0.93325	0.69271	0.55298	0.37728
1373.28	0.93022	0.69271	0.55262	0.37698
1371.35	0.9255	0.69149	0.55087	0.3754
1369.42	0.92408	0.69114	0.54971	0.37497
1367.5	0.92434	0.69148	0.55039	0.37536
1365.57	0.92755	0.69268	0.55275	0.37666
1363.64	0.93274	0.69486	0.55518	0.37897
1361.71	0.93237	0.69553	0.55575	0.37988
1359.78	0.92759	0.69415	0.55443	0.37888
1357.85	0.92535	0.69327	0.55313	0.37843
1355.92	0.9252	0.69339	0.55288	0.37893
1353.99	0.92444	0.69355	0.55307	0.37942
1352.07	0.92338	0.69353	0.55305	0.37978
1350.14	0.92281	0.69364	0.55285	0.38024
1348.21	0.92209	0.69375	0.55255	0.38054
1346.28	0.92142	0.69385	0.55257	0.38071
1344.35	0.92264	0.69447	0.55396	0.3814
1342.42	0.92756	0.69634	0.5571	0.38328
1340.49	0.93359	0.69897	0.56026	0.38584
1338.56	0.9336	0.69982	0.561	0.38684
1336.64	0.92828	0.69843	0.55912	0.38594
1334.71	0.92425	0.69709	0.55675	0.38508
1332.78	0.92278	0.69662	0.55555	0.38489
1330.85	0.92219	0.69658	0.55533	0.38494
1328.92	0.92137	0.6966	0.55527	0.38493
1326.99	0.92032	0.69659	0.55508	0.3849
1325.06	0.91961	0.69671	0.55506	0.38501
1323.13	0.92014	0.69717	0.55569	0.38549
1321.2	0.92231	0.69813	0.55701	0.38655
1319.28	0.92432	0.69911	0.55833	0.38765
1317.35	0.92437	0.69942	0.55904	0.38802
1315.42	0.92366	0.6994	0.55911	0.38807
1313.49	0.92267	0.69937	0.55881	0.38822
1311.56	0.92056	0.69906	0.55827	0.38822
1309.63	0.91817	0.69861	0.55763	0.38812
1307.7	0.91615	0.69829	0.55711	0.38808
1305.77	0.91415	0.69797	0.55676	0.38802
1303.85	0.91236	0.69769	0.55649	0.38803
1301.92	0.91099	0.69755	0.55628	0.3882
1299.99	0.90995	0.69758	0.55617	0.38852
1298.06	0.90911	0.69771	0.55618	0.38894
1296.13	0.9082	0.69783	0.55627	0.38936
1294.2	0.90728	0.69791	0.55643	0.3897
1292.27	0.90667	0.69803	0.55662	0.38997
1290.34	0.90629	0.69814	0.55665	0.39015
1288.42	0.90541	0.69804	0.55626	0.39014
1286.49	0.9036	0.69755	0.55536	0.38986
1284.56	0.90147	0.69688	0.55425	0.38937
1282.63	0.89975	0.69629	0.55331	0.38885
1280.7	0.89849	0.69581	0.55268	0.38836
1278.77	0.89766	0.69538	0.55223	0.38795
1276.84	0.89748	0.69509	0.55194	0.38765
1274.91	0.8983	0.69501	0.55185	0.3876
1272.99	0.89984	0.6951	0.55188	0.38779
1271.06	0.9009	0.69502	0.55175	0.38784
1269.13	0.90075	0.69457	0.55124	0.38746
1267.2	0.89982	0.69392	0.55038	0.3868
1265.27	0.89872	0.69315	0.54933	0.386
1263.34	0.89781	0.69238	0.54818	0.38507
1261.41	0.89685	0.69167	0.54687	0.38394
1259.48	0.89522	0.69085	0.54537	0.3824
1257.56	0.89327	0.68992	0.54385	0.38053
1255.63	0.89177	0.68912	0.54257	0.37864
1253.7	0.89071	0.68846	0.54157	0.37681
1251.77	0.88967	0.68787	0.54064	0.37495
1249.84	0.88838	0.6873	0.53967	0.37292
1247.91	0.88688	0.68669	0.53864	0.37059
1245.98	0.88529	0.686	0.53758	0.36788
1244.05	0.88333	0.6852	0.53644	0.3647
1242.13	0.88065	0.68426	0.53515	0.36104
1240.2	0.87732	0.68322	0.53371	0.35707
1238.27	0.87357	0.68216	0.53212	0.35297
1236.34	0.86961	0.68113	0.53042	0.34889
1234.41	0.86573	0.68013	0.52872	0.34492
1232.48	0.86222	0.67921	0.52714	0.34113
1230.55	0.85934	0.67841	0.52577	0.33757
1228.62	0.85737	0.67776	0.52457	0.3342
1226.7	0.85645	0.67719	0.52336	0.33088
1224.77	0.85641	0.67657	0.52198	0.32757
1222.84	0.85711	0.67585	0.52043	0.32436
1220.91	0.8584	0.67511	0.5188	0.32133
1218.98	0.85993	0.67438	0.51716	0.31849
1217.05	0.86139	0.67362	0.51557	0.31592
1215.12	0.86276	0.67294	0.51405	0.31382
1213.19	0.86401	0.67238	0.51261	0.31219
1211.27	0.86503	0.67189	0.51125	0.31087
1209.34	0.86597	0.67145	0.51001	0.30974
1207.41	0.86709	0.67113	0.509	0.30877
1205.48	0.86836	0.67094	0.50826	0.30782
1203.55	0.86962	0.67086	0.50772	0.30677
1201.62	0.87065	0.67083	0.50729	0.30558
1199.69	0.87124	0.67076	0.50682	0.30424
1197.76	0.87125	0.6706	0.50626	0.30272
1195.84	0.87074	0.67035	0.50562	0.30114
1193.91	0.86996	0.67008	0.505	0.29955
1191.98	0.86919	0.66986	0.50448	0.29797
1190.05	0.86869	0.66971	0.50408	0.29644
1188.12	0.86852	0.6696	0.50378	0.29493
1186.19	0.86855	0.66959	0.50358	0.29344
1184.26	0.86873	0.6697	0.50348	0.2921
1182.33	0.86905	0.66989	0.5035	0.29109
1180.4	0.86943	0.67008	0.50362	0.29048
1178.48	0.86986	0.67026	0.50378	0.29034
1176.55	0.87036	0.67047	0.50394	0.29073
1174.62	0.87073	0.67061	0.50401	0.29155
1172.69	0.87085	0.67064	0.50397	0.29268
1170.76	0.87084	0.67062	0.50392	0.2941
1168.83	0.87087	0.67066	0.50397	0.29585
1166.9	0.87112	0.67081	0.50422	0.29788
1164.97	0.87174	0.67103	0.50469	0.30015
1163.05	0.87282	0.67135	0.50539	0.30272
1161.12	0.87434	0.67179	0.50629	0.30556
1159.19	0.87616	0.67227	0.50733	0.30859
1157.26	0.87804	0.67273	0.50841	0.3117
1155.33	0.87975	0.67313	0.50946	0.31479
1153.4	0.88108	0.67344	0.51041	0.31772
1151.47	0.88195	0.67366	0.51123	0.32035
1149.54	0.88246	0.67381	0.51188	0.32266
1147.62	0.88279	0.67391	0.5124	0.32476
1145.69	0.88315	0.674	0.51288	0.32674
1143.76	0.88367	0.67413	0.51342	0.32855
1141.83	0.88441	0.67433	0.51408	0.32989
1139.9	0.88533	0.67459	0.51489	0.3302
1137.97	0.88633	0.67485	0.51577	0.32872
1136.04	0.88731	0.67507	0.51649	0.32484
1134.11	0.88819	0.67518	0.51678	0.31879
1132.19	0.88896	0.67509	0.51648	0.31195
1130.26	0.88955	0.67489	0.51575	0.30613
1128.33	0.88977	0.67481	0.5149	0.30259
1126.4	0.88956	0.6749	0.51423	0.30162
1124.47	0.88903	0.67492	0.51391	0.30281
1122.54	0.88842	0.67493	0.51403	0.30539
1120.61	0.88809	0.67515	0.51461	0.30868
1118.68	0.88811	0.67556	0.51557	0.31219
1116.76	0.88834	0.67603	0.51673	0.3156
1114.83	0.88868	0.67655	0.51794	0.31869
1112.9	0.88904	0.67706	0.5191	0.32131
1110.97	0.88927	0.67748	0.52011	0.32348
1109.04	0.8893	0.67785	0.52098	0.32535
1107.11	0.88916	0.67823	0.52176	0.32717
1105.18	0.88881	0.67856	0.52248	0.32909
1103.25	0.88826	0.67879	0.52318	0.331
1101.33	0.88759	0.67896	0.52382	0.33275
1099.4	0.88699	0.67916	0.52444	0.33431
1097.47	0.88661	0.67944	0.52507	0.33578
1095.54	0.88654	0.67983	0.52581	0.3372
1093.61	0.88677	0.68033	0.52669	0.33858
1091.68	0.88715	0.68089	0.5277	0.33986
1089.75	0.8875	0.68143	0.52869	0.34104
1087.82	0.88767	0.68187	0.52954	0.3422
1085.9	0.8876	0.6822	0.53017	0.34334
1083.97	0.88721	0.68247	0.53059	0.34442
1082.04	0.88644	0.68269	0.53089	0.3454
1080.11	0.8854	0.68282	0.53115	0.34631
1078.18	0.88437	0.68285	0.53144	0.3472
1076.25	0.88344	0.68291	0.53176	0.34813
1074.32	0.88263	0.6831	0.53212	0.34912
1072.39	0.88199	0.68339	0.53262	0.35023
1070.47	0.88137	0.68374	0.5334	0.35153
1068.54	0.88019	0.68422	0.5345	0.35299
1066.61	0.8782	0.68484	0.53577	0.3545
1064.68	0.8761	0.68549	0.537	0.35599
1062.75	0.8744	0.68611	0.53808	0.3575
1060.82	0.87263	0.68668	0.53907	0.35901
1058.89	0.87056	0.68723	0.54005	0.36044
1056.96	0.86871	0.68777	0.5411	0.36157
1055.04	0.8675	0.6883	0.5422	0.36208
1053.11	0.86706	0.68881	0.54326	0.36163
1051.18	0.86732	0.68924	0.54411	0.35991
1049.25	0.86814	0.68955	0.54466	0.35665
1047.32	0.86942	0.68973	0.54497	0.35169
1045.39	0.87101	0.68981	0.54506	0.34525
1043.46	0.8727	0.68975	0.54487	0.33807
1041.53	0.8744	0.68959	0.54417	0.33124
1039.61	0.87604	0.68941	0.54287	0.32592
1037.68	0.87762	0.68928	0.54123	0.32315
1035.75	0.87917	0.6893	0.53984	0.32349
1033.82	0.88055	0.68946	0.53919	0.32672
1031.89	0.88158	0.68959	0.53942	0.33173
1029.96	0.88245	0.6897	0.54037	0.33718
1028.03	0.88352	0.68993	0.54175	0.3423
1026.1	0.88499	0.69028	0.5433	0.34686
1024.17	0.88694	0.69075	0.54491	0.35093
1022.25	0.88933	0.69133	0.54658	0.3547
1020.32	0.892	0.692	0.54836	0.35815
1018.39	0.89459	0.6927	0.55011	0.36063
1016.46	0.89663	0.69328	0.55146	0.36048
1014.53	0.89778	0.69354	0.55182	0.35567
1012.6	0.89802	0.69346	0.5508	0.34612
1010.67	0.89767	0.69317	0.54873	0.33547
1008.74	0.89718	0.69298	0.54671	0.32887
1006.82	0.89695	0.69309	0.54587	0.32874
1004.89	0.89724	0.69349	0.54659	0.33336
1002.96	0.89813	0.69409	0.5484	0.33935
1001.03	0.89946	0.69488	0.55057	0.34463
999.101	0.90098	0.69583	0.55263	0.34878
997.172	0.90245	0.69675	0.55445	0.35196
995.243	0.90362	0.69751	0.55598	0.35447
993.315	0.90433	0.6981	0.5572	0.35656
991.386	0.90458	0.69852	0.55807	0.35824
989.457	0.9044	0.69873	0.5586	0.35948
987.528	0.90379	0.69884	0.55886	0.36036
985.6	0.90292	0.69895	0.55901	0.36106
983.671	0.90228	0.6991	0.55927	0.36179
981.742	0.90235	0.6994	0.55987	0.36271
979.813	0.90327	0.7	0.56092	0.36391
977.885	0.90501	0.70091	0.56236	0.36529
975.956	0.9073	0.70191	0.56399	0.36671
974.027	0.9096	0.70275	0.5655	0.36802
972.098	0.91136	0.70343	0.56663	0.36908
970.169	0.91237	0.70398	0.56727	0.36981
968.241	0.91256	0.70421	0.5675	0.37027
966.312	0.91205	0.7041	0.56751	0.3706
964.383	0.91129	0.70396	0.56752	0.37089
962.454	0.911	0.70402	0.56769	0.3712
960.526	0.91158	0.70428	0.56811	0.37164
958.597	0.91313	0.70474	0.56885	0.37241
956.668	0.91549	0.70543	0.56994	0.37353
954.739	0.91827	0.70635	0.57135	0.37479
952.811	0.92104	0.70731	0.57292	0.37603
950.882	0.9234	0.70805	0.57437	0.37714
948.953	0.92503	0.70848	0.5754	0.37801
947.024	0.92577	0.70871	0.57584	0.3785
945.095	0.92578	0.70879	0.57576	0.37866
943.167	0.92545	0.70872	0.57547	0.37872
941.238	0.92526	0.70856	0.57532	0.37885
939.309	0.9256	0.70855	0.57557	0.37913
937.38	0.92667	0.70884	0.57628	0.3797
935.452	0.92848	0.70942	0.57736	0.38069
933.523	0.93082	0.71018	0.57863	0.38194
931.594	0.93342	0.71106	0.57995	0.3832
929.665	0.93592	0.71195	0.58121	0.38433
927.737	0.93788	0.71261	0.58231	0.38532
925.808	0.93909	0.71291	0.58308	0.38606
923.879	0.93948	0.71293	0.58338	0.38641
921.95	0.93906	0.71284	0.5832	0.38644
920.022	0.93824	0.71277	0.58279	0.38645
918.093	0.93764	0.71275	0.58255	0.38667
916.164	0.93764	0.71285	0.58281	0.3872
914.235	0.93842	0.71322	0.58364	0.38807
912.306	0.93989	0.71393	0.58487	0.38917
910.378	0.94174	0.7148	0.5862	0.39029
908.449	0.94351	0.7156	0.58741	0.39132
906.52	0.94475	0.71621	0.58834	0.39218
904.591	0.94512	0.71665	0.58892	0.39277
902.663	0.94446	0.71688	0.58915	0.3931
900.734	0.94291	0.71692	0.5891	0.39329
898.805	0.94082	0.71685	0.58888	0.39351
896.876	0.93866	0.71685	0.58863	0.39386
894.948	0.93692	0.71698	0.58861	0.39432
893.019	0.93593	0.71726	0.58903	0.39492
891.09	0.93574	0.71778	0.59001	0.39572
889.161	0.93614	0.71858	0.59145	0.39672
887.232	0.9368	0.71955	0.5931	0.3979
885.304	0.93736	0.72044	0.59466	0.39915
883.375	0.93746	0.72111	0.59584	0.40026
881.446	0.93663	0.72142	0.5964	0.40102
879.517	0.93459	0.72132	0.59625	0.40136
877.589	0.93172	0.72087	0.59556	0.40137
875.66	0.92868	0.7203	0.5947	0.40118
873.731	0.9259	0.71995	0.59412	0.40089
871.802	0.92385	0.72014	0.5941	0.40066
869.874	0.92292	0.72075	0.59463	0.40071
867.945	0.92301	0.72144	0.5955	0.40114
866.016	0.92374	0.72211	0.59648	0.40189
864.087	0.92473	0.72281	0.59747	0.40292
862.159	0.92565	0.72351	0.59832	0.40411
860.23	0.92622	0.72409	0.59889	0.4052
858.301	0.92608	0.72438	0.59908	0.40593
856.372	0.92515	0.72444	0.59884	0.40617
854.443	0.9238	0.72442	0.5982	0.40598
852.515	0.92249	0.72434	0.59734	0.40547
850.586	0.92145	0.72422	0.59655	0.40472
848.657	0.92094	0.72418	0.59621	0.40393
846.728	0.92124	0.72447	0.59649	0.40344
844.8	0.92235	0.72513	0.59722	0.40327
842.871	0.92389	0.7259	0.59806	0.40323
840.942	0.92548	0.7266	0.59874	0.4031
839.013	0.92678	0.72729	0.59923	0.40262
837.085	0.92735	0.72795	0.59955	0.40165
835.156	0.92693	0.72832	0.59968	0.40021
833.227	0.92612	0.7283	0.59954	0.39851
831.298	0.92557	0.72813	0.59917	0.39693
829.37	0.92511	0.72801	0.59873	0.39593
827.441	0.92462	0.72798	0.59851	0.39578
825.512	0.92457	0.72813	0.59886	0.39665
823.583	0.92552	0.7286	0.59997	0.39854
821.654	0.92751	0.72941	0.6017	0.40114
819.726	0.93008	0.73032	0.60367	0.40394
817.797	0.93252	0.73114	0.60549	0.40642
815.868	0.93416	0.73184	0.60687	0.4083
813.939	0.93478	0.73231	0.60773	0.40951
812.011	0.9345	0.73245	0.60809	0.4101
810.082	0.93351	0.73229	0.60805	0.41027
808.153	0.93217	0.73195	0.60775	0.41035
806.224	0.93092	0.73167	0.60743	0.41053
804.296	0.93013	0.73164	0.60737	0.41089
802.367	0.93024	0.73188	0.60778	0.41161
800.438	0.93135	0.7324	0.60873	0.4127
798.509	0.93306	0.73321	0.61013	0.41389
796.58	0.93506	0.7342	0.61174	0.415
794.652	0.93696	0.7351	0.61323	0.41596
792.723	0.93819	0.7357	0.61426	0.41654
790.794	0.93852	0.73598	0.61467	0.41661
788.865	0.93801	0.73594	0.61447	0.41629
786.937	0.9367	0.73555	0.61382	0.41577
785.008	0.93483	0.73496	0.61299	0.41507
783.079	0.93311	0.73459	0.61235	0.4141
781.15	0.93232	0.73462	0.61226	0.41288
779.222	0.93276	0.735	0.61284	0.41155
777.293	0.93422	0.73572	0.61397	0.41018
775.364	0.93621	0.73671	0.61537	0.40895
773.435	0.93833	0.73773	0.61676	0.40842
771.507	0.94012	0.73858	0.6179	0.4091
769.578	0.94093	0.73911	0.61868	0.41092
767.649	0.94032	0.73927	0.61901	0.41307
765.72	0.93848	0.73905	0.61892	0.41478
763.791	0.93611	0.73856	0.61851	0.41591
761.863	0.93396	0.73812	0.61803	0.41672
759.934	0.93258	0.738	0.61781	0.41748
758.005	0.93228	0.73827	0.61816	0.41844
756.076	0.93315	0.73888	0.61921	0.41966
754.148	0.93484	0.73978	0.62084	0.42098
752.219	0.93678	0.74082	0.62273	0.42232
750.29	0.93848	0.74181	0.62449	0.42364
748.361	0.93948	0.74254	0.62573	0.42473
746.433	0.93943	0.74289	0.62623	0.42537
744.504	0.93818	0.74294	0.62598	0.42547
742.575	0.93583	0.74273	0.62525	0.42516
740.646	0.93307	0.74233	0.62443	0.42468
738.717	0.93092	0.74195	0.62388	0.42422
736.789	0.92999	0.74191	0.62384	0.42389
734.86	0.93032	0.74233	0.6244	0.42403
732.931	0.93157	0.74308	0.62553	0.42489
731.002	0.93323	0.74401	0.62711	0.42637
729.074	0.93481	0.74505	0.62885	0.42818
727.145	0.93584	0.74606	0.63037	0.43001
725.216	0.93609	0.74679	0.63142	0.4315
723.287	0.93559	0.74719	0.63187	0.43227
721.359	0.93418	0.7473	0.63158	0.43211
719.43	0.93158	0.74681	0.63059	0.43123
717.501	0.92863	0.74595	0.6294	0.43002
715.572	0.92644	0.74547	0.62878	0.42875
713.644	0.92544	0.74562	0.6291	0.42768
711.715	0.92575	0.74633	0.63025	0.42713
709.786	0.92736	0.7475	0.63186	0.4272
707.857	0.92982	0.74894	0.63361	0.4276
705.928	0.93216	0.75034	0.6352	0.42789
704	0.93333	0.75139	0.63644	0.42765
702.071	0.93318	0.75202	0.63724	0.42676
700.142	0.93218	0.7524	0.63758	0.42519
698.213	0.93058	0.75256	0.63743	0.42303
696.285	0.92868	0.75262	0.63689	0.42062
694.356	0.92707	0.75288	0.63635	0.41848
692.427	0.92643	0.75352	0.63643	0.41705
690.498	0.92713	0.7546	0.63754	0.41643
688.57	0.92879	0.75598	0.63947	0.41633
686.641	0.93075	0.75743	0.64167	0.41611
684.712	0.93279	0.75891	0.64361	0.41515
682.783	0.93449	0.76031	0.64495	0.41317
680.855	0.93515	0.76131	0.64547	0.41011
678.926	0.93431	0.76167	0.64513	0.40613
676.997	0.93208	0.76136	0.64409	0.40167
675.068	0.92916	0.76057	0.64296	0.39749
673.139	0.92736	0.76026	0.64303	0.39442
671.211	0.92857	0.76184	0.64445	0.3932
669.282	0.9298	0.7646	0.64526	0.39497
667.353	0.92467	0.76359	0.6439	0.39959
665.424	0.92124	0.76099	0.64233	0.40327
663.496	0.92289	0.76115	0.64315	0.40676
661.567	0.92566	0.76296	0.64609	0.41084
659.638	0.92728	0.7646	0.6488	0.4143
657.709	0.92711	0.76531	0.64994	0.41643
655.781	0.92532	0.76527	0.64973	0.41749
653.852	0.92267	0.76487	0.64889	0.4181
651.923	0.91994	0.76443	0.64804	0.41879
649.994	0.91756	0.76412	0.64745	0.41962
648.065	0.91584	0.76383	0.64708	0.42037
646.137	0.91536	0.76361	0.64692	0.42096
644.208	0.91617	0.7638	0.64721	0.4215
642.279	0.91768	0.76449	0.64805	0.42192
640.35	0.91914	0.76536	0.64923	0.42198
638.422	0.91987	0.76602	0.65033	0.42172
636.493	0.9194	0.76638	0.65094	0.42165
634.564	0.91751	0.76633	0.6507	0.42212
632.635	0.91445	0.76571	0.64959	0.42259
630.707	0.9111	0.76489	0.6481	0.42226
628.778	0.90852	0.76448	0.64696	0.42098
626.849	0.90711	0.76458	0.6465	0.41903
624.92	0.90628	0.76487	0.64663	0.41668
622.992	0.9058	0.76536	0.6473	0.41463
621.063	0.90623	0.76641	0.64859	0.41364
619.134	0.90757	0.76805	0.65031	0.41391
617.205	0.90871	0.76955	0.6518	0.41518
615.276	0.90851	0.77004	0.65249	0.41673
613.348	0.90699	0.76977	0.65241	0.41786
611.419	0.90463	0.76954	0.65201	0.41841
609.49	0.90156	0.76953	0.65161	0.41835
607.561	0.89794	0.76955	0.6512	0.41773
605.633	0.8942	0.76958	0.65084	0.417
603.704	0.89125	0.76991	0.65089	0.41657
601.775	0.88986	0.7707	0.65163	0.41665
599.846	0.88964	0.77169	0.65296	0.41731
597.918	0.89007	0.77264	0.65472	0.41848
595.989	0.89132	0.77382	0.6569	0.4199
594.06	0.89287	0.77538	0.65909	0.42095
592.131	0.89301	0.77665	0.66038	0.42062
590.202	0.89066	0.77684	0.66026	0.41845
588.274	0.88738	0.77649	0.65928	0.41519
586.345	0.88497	0.77639	0.6583	0.41153
584.416	0.88367	0.77651	0.65767	0.40784
582.487	0.88339	0.77668	0.65737	0.40483
580.559	0.88382	0.77686	0.65745	0.40268
578.63	0.88512	0.77747	0.65808	0.40152
576.701	0.88758	0.77888	0.65921	0.40172
574.772	0.89007	0.78029	0.66068	0.40282
572.844	0.89232	0.78122	0.66242	0.40415
570.915	0.89521	0.78215	0.6643	0.40571
568.986	0.89787	0.78305	0.66571	0.40692
567.057	0.89866	0.78336	0.66594	0.40705
565.129	0.8976	0.78303	0.66499	0.40639
563.2	0.89579	0.78261	0.66362	0.40567
561.271	0.89387	0.78252	0.66264	0.40523
559.342	0.8922	0.78278	0.66245	0.40508
557.413	0.89165	0.78334	0.66314	0.40523
555.485	0.8928	0.78422	0.66452	0.40594
553.556	0.89545	0.78539	0.66644	0.40731
551.627	0.89896	0.78699	0.66899	0.40923
549.698	0.90238	0.78894	0.67206	0.41159
547.77	0.90468	0.79066	0.67482	0.4143
545.841	0.9047	0.79147	0.67617	0.41657
543.912	0.90214	0.79127	0.67593	0.41747
541.983	0.89871	0.79067	0.67493	0.41732
540.055	0.89599	0.79007	0.67409	0.41695
538.126	0.8943	0.78968	0.67375	0.4169
536.197	0.89337	0.78971	0.67388	0.41712
534.268	0.89287	0.7901	0.67456	0.41732
532.339	0.89311	0.79095	0.67611	0.418
530.411	0.89488	0.79265	0.67888	0.41987
528.482	0.89884	0.79541	0.68255	0.4229
526.553	0.90321	0.79809	0.6857	0.42601
524.624	0.90415	0.79877	0.68718	0.42753
522.696	0.90293	0.79847	0.6877	0.42769
520.767	0.90327	0.79945	0.68857	0.42804
518.838	0.90351	0.80097	0.68927	0.42826
516.909	0.89967	0.80056	0.6883	0.4269
514.981	0.89384	0.79851	0.68606	0.42486
513.052	0.89097	0.7974	0.68494	0.42431
511.123	0.8919	0.79821	0.68652	0.42572
509.194	0.89539	0.80039	0.69021	0.42848
507.266	0.89972	0.80318	0.69442	0.43153
505.337	0.90337	0.80603	0.69807	0.43384
503.408	0.90571	0.80845	0.70047	0.43529
501.479	0.9048	0.80892	0.701	0.4354
499.55	0.90055	0.80711	0.69965	0.43397
497.622	0.89599	0.80528	0.69754	0.43219
495.693	0.89286	0.80463	0.69603	0.43067
493.764	0.89163	0.80484	0.69555	0.42973
491.835	0.89138	0.80517	0.69578	0.42996
489.907	0.8912	0.80549	0.6968	0.43122
487.978	0.89268	0.80692	0.69939	0.43332
486.049	0.89682	0.81	0.70349	0.43639
484.12	0.90093	0.81299	0.70739	0.4391
482.192	0.90212	0.81401	0.70922	0.43949
480.263	0.90161	0.81399	0.70903	0.43825
478.334	0.90065	0.81428	0.70852	0.43706
476.405	0.89954	0.81521	0.70907	0.43682
474.476	0.89947	0.81707	0.71018	0.43782
472.548	0.8982	0.8181	0.71005	0.43842
470.619	0.89393	0.8166	0.7081	0.43735
468.69	0.89095	0.81534	0.70616	0.43678
466.761	0.89115	0.81601	0.7063	0.43758
464.833	0.89361	0.81773	0.70874	0.43884
462.904	0.89788	0.82002	0.71285	0.44021
460.975	0.90363	0.8233	0.71807	0.44209
459.046	0.90936	0.82745	0.7227	0.44474
457.118	0.90946	0.82905	0.72419	0.44533
455.189	0.90349	0.82668	0.72197	0.44271
453.26	0.89729	0.82408	0.71819	0.44051
451.331	0.8919	0.82246	0.71521	0.43936
449.403	0.8889	0.82215	0.71419	0.43859
447.474	0.89016	0.82397	0.71578	0.43905
445.545	0.89479	0.82742	0.71999	0.44117
443.616	0.90094	0.83106	0.72529	0.4441
441.687	0.90481	0.8329	0.72949	0.44589
439.759	0.905	0.83295	0.73171	0.44597
437.83	0.90486	0.83327	0.73248	0.4461
435.901	0.90446	0.83392	0.73241	0.44662
433.972	0.90221	0.83416	0.73164	0.44703
432.044	0.89917	0.83415	0.73038	0.44767
430.115	0.89609	0.83377	0.72932	0.4477
428.186	0.89453	0.83375	0.72952	0.44654
426.257	0.89629	0.83552	0.73173	0.44579
424.329	0.90066	0.8389	0.73669	0.44681
422.4	0.9083	0.84368	0.74505	0.44994
420.471	0.92091	0.85061	0.75399	0.45541
418.542	0.9266	0.85427	0.7575	0.45879
416.614	0.9159	0.84962	0.75322	0.45541
414.685	0.9067	0.84566	0.74671	0.45188
412.756	0.9029	0.84485	0.74316	0.45065
410.827	0.9003	0.84479	0.74193	0.45042
408.898	0.8964	0.84403	0.74016	0.44922
406.97	0.89226	0.84291	0.7382	0.44596
405.041	0.89125	0.84277	0.73858	0.44247
403.112	0.89627	0.84563	0.74358	0.44256
401.183	0.90874	0.85276	0.7542	0.44814
399.255	0.92613	0.86181	0.77012	0.45828

## Sheet: Fig. 2e
pH	Conductivity [mS/m]	Cell Resistance [KOhm]	ζ [mV]	ζ Stdev	pH	Conductivity [mS/m]	Cell Resistance [KOhm]	ζ [mV]	ζ Stdev	pH	Conductivity [mS/m]	Cell Resistance [KOhm]	ζ [mV]	ζ Stdev	pH	Conductivity [mS/m]	Cell Resistance [KOhm]	ζ [mV]	ζ Stdev
6.99629	13.7404	98.7981	-57.8694	3.47212	6.11062	15.3119	160.44	-20.2769	3.909	7.06544	13.6348	102.761	-46.3782	1.54288	6.86115	17.6101	45.8022	-105.213	2.14815

## Sheet: Fig. 3a
	Water permeance
	L m-2 h-1 bar-1	Er±
GO	10.65	1.58
rGO	1.92	0.813
ArGO	16.84	3.251
ArGO-PSSNa	48.558	4.08

## Sheet: Fig. 3b
Time	Water contact angle
min	°
	GO	rGO	ArGO	ArGO-PSSNa
0	65.2422	83.0633	75.7093	66.3233
0.5	63.3651	79.4202	70.2527	57.8836
1	58.0092	75.7093	66.7632	48.0441
1.5	55.6698	70.0563	63.3504	44.5575
2	53.1631	67.3172	57.7965	38.0376
2.5	48.6222	62.5441	51.8291	31.5962
3	44.8732	59.1878	45.555	26.1456
3.5	43.4069	54.6017	39.3975	17.032

## Sheet: Fig. 3c
	Surface free energy
	mJ m\+(-2)
GO	52.1816
rGO	46.5366
ArGO	49.9641
ArGO-PSSNa	55.3309

## Sheet: Fig. 3d
	Permeance		Rejection rate
	L m-2 h-1 bar-1	Er±	%	Er±
GO	5.49	2.03	26.47	4.37
rGO	1.75	0.62	12.82	2.54
ArGO	8.33	1.42	23.94	5.67
ArGO-PSSNa	23.04	2.61	95.53	1.72

## Sheet: Fig. 3e
	Permeance		Rejection rate
	L m-2 h-1 bar-1	Er±	%	Er±
0.24	37.584	4.08	97.35	1.72
0.18	43.58	6.75	93.82	2.45
0.12	57.17	5.23	74.02	5.31
0.06	113.42	8.46	19.33	6.37

## Sheet: Fig. 3f
Water flux	Feed concentration	NaCl rejection	Water flux		NaCl rejection	Water flux		NaCl rejection	Water flux	Feed concentration	NaCl rejection	Water flux	Feed concentration	NaCl rejection	Water flux	Feed concentration	NaCl rejection	Water flux	Feed concentration	NaCl rejection	Water flux	Feed concentration	NaCl rejection	Water flux	Feed concentration	NaCl rejection	Water flux	Feed concentration	NaCl rejection	Water flux	Feed concentration	NaCl rejection	Water flux	Feed concentration	NaCl rejection	Water flux	Feed concentration	NaCl rejection	Water flux	Feed concentration	NaCl rejection	Water flux	Feed concentration	NaCl rejection	Water flux	Feed concentration	NaCl rejection	Water flux	Feed concentration
L m\+(-2) h\+(-1) bar\+(-1)	mM	%	L m\+(-2) h\+(-1) bar\+(-1)		%	L m\+(-2) h\+(-1) bar\+(-1)		%	L m\+(-2) h\+(-1) bar\+(-1)	mM	%	L m\+(-2) h\+(-1) bar\+(-1)	mM	%	L m\+(-2) h\+(-1) bar\+(-1)	mM	%	L m\+(-2) h\+(-1) bar\+(-1)	mM	%	L m\+(-2) h\+(-1) bar\+(-1)	mM	%	L m\+(-2) h\+(-1) bar\+(-1)	mM	%	L m\+(-2) h\+(-1) bar\+(-1)	mM	%	L m\+(-2) h\+(-1) bar\+(-1)	mM	%	L m\+(-2) h\+(-1) bar\+(-1)	mM	%	L m\+(-2) h\+(-1) bar\+(-1)	mM	%	L m\+(-2) h\+(-1) bar\+(-1)	mM	%	L m\+(-2) h\+(-1) bar\+(-1)	mM	%	L m\+(-2) h\+(-1) bar\+(-1)	mM	%	L m\+(-2) h\+(-1) bar\+(-1)	mM
		GO/TMC			Higly laminated GO			GO/FLG membrane			GO			GO membranes in EPR system			Ti3C2Tx-GO composite			Nematic multi-layered GOMs			MWCNT/rGO membrane			cross-linked TA-GO membrane			rNPGO membrane			KCl-treated GOMs			(PEI/GO/PEI)/hPAN			GOLM-100-6/30			AGO			rGO-CNT hybrid nanofiltration			rGOMs
50	20	19	4	1000	50	0.34	40	85	16.94	20	50.1	12.5	8.5	97	2.25	100	11	71	34	34	11.3	10	51.4	15.4	17	66	39.93	20	40	0.36	250	94.67	4.2	17	38.1	1	34	30	36.5	200	20.45	28	5	42	1.05	17	83	7.83	17
[truncated: 28 more columns]

[truncated: 55 more sheets: Fig. 3g, Fig. 3h, Fig. 3i, Fig. 4b, Fig. 4c, Fig. 4f, Fig. 4g, Fig. 4h, Fig. 4i, Fig. 5a, Fig. 5b, Fig. 5c, Fig. 5d, Fig. 5e, Fig. 5f, Fig. 5i, Fig. 5j, Fig. 5k, Fig. 5l, Fig. 6e …]
